# Supplementary material for: Inhibition of calcium-calmodulin-dependent phosphodiesterase (PDE1) suppresses inflammatory responses
Source: Mol Cell Neurosci. Author manuscript; Available in PMC 2021 Jan 5. (PMC7783477; doi:10.1016/j.mcn.2019.103449)
Supplement: supp table S1 [file NIHMS1653670-supplement-supp_table_S1.xlsx]

## Sheet: Vehicle vs ITI-214
Inhibition of calcium-calmodulin-dependent phosphodiesterase (PDE1) suppresses inflammatory responses
Jennifer J. O’Brien, James P. O'Callaghan, Diane Miller, Suman Chalgeri, Lawrence P. Wennogle, Robert E. Davis, Gretchen L. Snyder, and Joseph P. Hendrick
Supplementary Table 1. Select gene panel TaqMan array IDs
	TaqMan array catalog ID#:	Gene name:
	Mm01288465_m1	Mapkapk2
	Mm00437121_m1	Tnfaip3
	Mm00477798_m1	Nfkbia
	Mm01199527_s1	Hcar2
	Mm00443258_m1	Tnf
	Mm00443111_m1	Ccl4
	Mm00516023_m1	Icam1
	Mm01290062_m1	Csf2
	Mm00514264_g1	Cd72
	Mm01294665_m1	Jade2
	Mm00434228_m1	Il1b
	Mm01285676_m1	Pdcd1
	Mm00435858_m1	Serpine1
	Mm00441242_m1	Ccl2
	Mm01340842_m1	Mef2c
	Mm00469153_m1	Ptpn6
	Mm00443113_m1	Ccl7
	Mm01193966_m1	Osm
	Mm00446190_m1	Il6
	Mm00438094_g1	Cd14
	Mm01135937_g1	Ddit3
	Mm00496696_g1	S100a8
	Mm00515325_g1	Atf4
	Mm00434762_g1	Lif
	Mm00436987_m1	Tgm2
	Mm00438260_s1	Ccr1
	Mm01253862_m1	Pde4b
	Mm00432735_m1	Csf3r
	Mm01617100_m1	Ccl12
	Mm02620111_s1	Cx3cr1
	Mm00476643_m1	Pde1b
	Mm01232779_m1	C3
	Mm00439620_m1	Il1a
	Mm01963251_s1	Ccr5
	Mm00505403_m1	Il33
	Mm00432142_m1	C1qa
	Mm00434455_m1	Itgam
	Mm03047343_m1	Cd68
	Mm04209424_g1	Trem2
	Mm00449152_m1	Tyrobp
	Mm00452054_m1	Cd274
	Mm01253033_m1	Gfap
	Mm00440502_m1	Nos2
	Mm00515543_s1	Ccr3
