# Supplementary material for: Inhibition of calcium-calmodulin-dependent phosphodiesterase (PDE1) suppresses inflammatory responses
Source: Mol Cell Neurosci. Author manuscript; Available in PMC 2021 Jan 5. (PMC7783477; doi:10.1016/j.mcn.2019.103449)
Supplement: supp table S2 [file NIHMS1653670-supplement-supp_table_S2.xlsx]

## Sheet: Vehicle vs ITI-214
Inhibition of calcium-calmodulin-dependent phosphodiesterase (PDE1) suppresses inflammatory responses
Jennifer J. O’Brien, James P. O'Callaghan, Diane Miller, Suman Chalgeri, Lawrence P. Wennogle, Robert E. Davis, Gretchen L. Snyder, and Joseph P. Hendrick
Differentially Expressed Genes List
Vehicle vs 10 uM ITI-214 treated BV2 cells
Gene ID	Gene Name	logFC	FDR	Gene Description
ENSMUSG00000044258	Ctla2a	5.4531	2.39901e-06	cytotoxic T lymphocyte-associated protein 2 alpha [Source:MGI Symbol;Acc:MGI:88554]
ENSMUSG00000027360	Hdc	3.71071	8.59142e-07	histidine decarboxylase [Source:MGI Symbol;Acc:MGI:96062]
ENSMUSG00000037820	Tgm2	3.47182	3.88017e-05	transglutaminase 2, C polypeptide [Source:MGI Symbol;Acc:MGI:98731]
ENSMUSG00000068399	Gm7247	3.24135	7.56872e-06	predicted gene 7247 [Source:MGI Symbol;Acc:MGI:3643454]
ENSMUSG00000107092	Gm7993	3.13374	0.00114533	predicted gene 7993 [Source:MGI Symbol;Acc:MGI:3647399]
ENSMUSG00000026580	Selp	2.91202	1.00888e-05	selectin, platelet [Source:MGI Symbol;Acc:MGI:98280]
ENSMUSG00000026220	Slc16a14	2.7154	3.88017e-05	solute carrier family 16 (monocarboxylic acid transporters), member 14 [Source:MGI Symbol;Acc:MGI:1919031]
ENSMUSG00000085148	Mir22hg	2.6988	0.00461851	Mir22 host gene (non-protein coding) [Source:MGI Symbol;Acc:MGI:1914348]
ENSMUSG00000109946	D2Bwg1423e	2.53174	3.63114e-06	DNA segment, Chr 2, Brigham & Women's Genetics 1423 expressed [Source:MGI Symbol;Acc:MGI:106557]
ENSMUSG00000034488	Edil3	2.44368	1.83978e-08	EGF-like repeats and discoidin I-like domains 3 [Source:MGI Symbol;Acc:MGI:1329025]
ENSMUSG00000025408	Ddit3	2.43325	1.21532e-07	DNA-damage inducible transcript 3 [Source:MGI Symbol;Acc:MGI:109247]
ENSMUSG00000056529	Ptafr	2.40875	8.55584e-05	platelet-activating factor receptor [Source:MGI Symbol;Acc:MGI:106066]
ENSMUSG00000042401	Crtac1	2.37243	4.11304e-05	cartilage acidic protein 1 [Source:MGI Symbol;Acc:MGI:1920082]
ENSMUSG00000079457	Gm7609	2.33107	1.54198e-05	predicted pseudogene 7609 [Source:MGI Symbol;Acc:MGI:3644536]
ENSMUSG00000032715	Trib3	2.30924	3.75774e-06	tribbles pseudokinase 3 [Source:MGI Symbol;Acc:MGI:1345675]
ENSMUSG00000074874	Ctla2b	2.29731	0.000237177	cytotoxic T lymphocyte-associated protein 2 beta [Source:MGI Symbol;Acc:MGI:88555]
ENSMUSG00000028542	Slc6a9	2.17341	0.00399047	solute carrier family 6 (neurotransmitter transporter, glycine), member 9 [Source:MGI Symbol;Acc:MGI:95760]
ENSMUSG00000026072	Il1r1	2.15845	1.79371e-05	interleukin 1 receptor, type I [Source:MGI Symbol;Acc:MGI:96545]
ENSMUSG00000030187	Klra2	2.13114	0.000414058	killer cell lectin-like receptor, subfamily A, member 2 [Source:MGI Symbol;Acc:MGI:101906]
ENSMUSG00000027800	Tm4sf1	2.10219	0.00186665	transmembrane 4 superfamily member 1 [Source:MGI Symbol;Acc:MGI:104678]
ENSMUSG00000058794	Nfe2	2.05764	1.79558e-05	nuclear factor, erythroid derived 2 [Source:MGI Symbol;Acc:MGI:97308]
ENSMUSG00000016194	Hsd11b1	2.03642	0.00144237	hydroxysteroid 11-beta dehydrogenase 1 [Source:MGI Symbol;Acc:MGI:103562]
ENSMUSG00000030142	Clec4e	1.98806	0.000675603	C-type lectin domain family 4, member e [Source:MGI Symbol;Acc:MGI:1861232]
ENSMUSG00000059089	Fcgr4	1.95501	9.78042e-05	Fc receptor, IgG, low affinity IV [Source:MGI Symbol;Acc:MGI:2179523]
ENSMUSG00000050345	4930486L24Rik	1.9429	0.000237177	RIKEN cDNA 4930486L24 gene [Source:MGI Symbol;Acc:MGI:1922258]
ENSMUSG00000102433	Gm38050	1.94087	0.0258869	predicted gene, 38050 [Source:MGI Symbol;Acc:MGI:5611278]
ENSMUSG00000063889	Crem	1.92897	0.000343372	cAMP responsive element modulator [Source:MGI Symbol;Acc:MGI:88495]
ENSMUSG00000029314	Gpat3	1.9193	5.68539e-06	glycerol-3-phosphate acyltransferase 3 [Source:MGI Symbol;Acc:MGI:3603816]
ENSMUSG00000078763	Slfn1	1.91904	0.00133605	schlafen 1 [Source:MGI Symbol;Acc:MGI:1313259]
ENSMUSG00000031700	Gpt2	1.91468	2.03375e-05	glutamic pyruvate transaminase (alanine aminotransferase) 2 [Source:MGI Symbol;Acc:MGI:1915391]
ENSMUSG00000035373	Ccl7	1.86508	0.017946	chemokine (C-C motif) ligand 7 [Source:MGI Symbol;Acc:MGI:99512]
ENSMUSG00000015837	Sqstm1	1.85091	0.000934094	sequestosome 1 [Source:MGI Symbol;Acc:MGI:107931]
ENSMUSG00000026456	Cyb5r1	1.84726	1.57137e-06	cytochrome b5 reductase 1 [Source:MGI Symbol;Acc:MGI:1919267]
ENSMUSG00000090186	Gm7592	1.83585	0.00125158	predicted gene 7592 [Source:MGI Symbol;Acc:MGI:3644077]
ENSMUSG00000030144	Clec4d	1.82171	0.000285195	C-type lectin domain family 4, member d [Source:MGI Symbol;Acc:MGI:1298389]
ENSMUSG00000034586	Hid1	1.81663	0.000180758	HID1 domain containing [Source:MGI Symbol;Acc:MGI:2445087]
ENSMUSG00000092500	Gm20400	1.81149	7.04514e-05	predicted gene 20400 [Source:MGI Symbol;Acc:MGI:5141865]
ENSMUSG00000032204	Aqp9	1.79333	3.12681e-06	aquaporin 9 [Source:MGI Symbol;Acc:MGI:1891066]
ENSMUSG00000085368	Gm16188	1.79093	0.000275233	predicted gene 16188 [Source:MGI Symbol;Acc:MGI:3802067]
ENSMUSG00000037594	BC022687	1.78264	2.13604e-05	cDNA sequence BC022687 [Source:MGI Symbol;Acc:MGI:2443738]
ENSMUSG00000062488	Ifit3b	1.78215	0.000360766	interferon-induced protein with tetratricopeptide repeats 3B [Source:MGI Symbol;Acc:MGI:3698419]
ENSMUSG00000038742	Angptl6	1.77824	6.04854e-05	angiopoietin-like 6 [Source:MGI Symbol;Acc:MGI:1917976]
ENSMUSG00000027737	Slc7a11	1.77461	3.12681e-06	solute carrier family 7 (cationic amino acid transporter, y+ system), member 11 [Source:MGI Symbol;Acc:MGI:1347355]
ENSMUSG00000056054	S100a8	1.77045	0.0474159	S100 calcium binding protein A8 (calgranulin A) [Source:MGI Symbol;Acc:MGI:88244]
ENSMUSG00000101505	1700109G14Rik	1.72441	7.56872e-06	RIKEN cDNA 1700109G14 gene [Source:MGI Symbol;Acc:MGI:1914605]
ENSMUSG00000064105	Cnnm2	1.72156	0.000934094	cyclin M2 [Source:MGI Symbol;Acc:MGI:2151054]
ENSMUSG00000097252	Gm6634	1.71895	0.00141986	predicted gene 6634 [Source:MGI Symbol;Acc:MGI:3643829]
ENSMUSG00000031762	Mt2	1.70784	0.000169851	metallothionein 2 [Source:MGI Symbol;Acc:MGI:97172]
ENSMUSG00000064147	Rab44	1.70365	0.00608665	RAB44, member RAS oncogene family [Source:MGI Symbol;Acc:MGI:3045302]
ENSMUSG00000056498	Tmem154	1.70129	0.00267212	transmembrane protein 154 [Source:MGI Symbol;Acc:MGI:2444725]
ENSMUSG00000025804	Ccr1	1.67455	0.00189261	chemokine (C-C motif) receptor 1 [Source:MGI Symbol;Acc:MGI:104618]
ENSMUSG00000040618	Pck2	1.67107	1.25202e-05	phosphoenolpyruvate carboxykinase 2 (mitochondrial) [Source:MGI Symbol;Acc:MGI:1860456]
ENSMUSG00000020577	Tspan13	1.64941	0.00188864	tetraspanin 13 [Source:MGI Symbol;Acc:MGI:1913359]
ENSMUSG00000031812	Map1lc3b	1.62889	0.00165225	microtubule-associated protein 1 light chain 3 beta [Source:MGI Symbol;Acc:MGI:1914693]
ENSMUSG00000027435	Cd93	1.59064	0.0168676	CD93 antigen [Source:MGI Symbol;Acc:MGI:106664]
ENSMUSG00000034765	Dusp5	1.5584	0.00118212	dual specificity phosphatase 5 [Source:MGI Symbol;Acc:MGI:2685183]
ENSMUSG00000036390	Gadd45a	1.55206	1.90166e-05	growth arrest and DNA-damage-inducible 45 alpha [Source:MGI Symbol;Acc:MGI:107799]
ENSMUSG00000074063	Osgin1	1.52994	0.00540745	oxidative stress induced growth inhibitor 1 [Source:MGI Symbol;Acc:MGI:1919089]
ENSMUSG00000014905	Dnajb9	1.529	0.000325926	DnaJ heat shock protein family (Hsp40) member B9 [Source:MGI Symbol;Acc:MGI:1351618]
ENSMUSG00000023952	Gtpbp2	1.52532	0.00583622	GTP binding protein 2 [Source:MGI Symbol;Acc:MGI:1860138]
ENSMUSG00000027313	Chac1	1.51036	0.000103678	ChaC, cation transport regulator 1 [Source:MGI Symbol;Acc:MGI:1916315]
ENSMUSG00000030717	Nupr1	1.50476	1.00888e-05	nuclear protein transcription regulator 1 [Source:MGI Symbol;Acc:MGI:1891834]
ENSMUSG00000027636	Sla2	1.49671	0.0146609	Src-like-adaptor 2 [Source:MGI Symbol;Acc:MGI:1925049]
ENSMUSG00000011179	Odc1	1.45808	0.0118283	ornithine decarboxylase, structural 1 [Source:MGI Symbol;Acc:MGI:97402]
ENSMUSG00000026535	Ifi202b	1.45495	0.00304879	interferon activated gene 202B [Source:MGI Symbol;Acc:MGI:1347083]
ENSMUSG00000002996	Hbp1	1.45419	0.000375504	high mobility group box transcription factor 1 [Source:MGI Symbol;Acc:MGI:894659]
ENSMUSG00000026483	Fam129a	1.44922	0.00235004	family with sequence similarity 129, member A [Source:MGI Symbol;Acc:MGI:2137237]
ENSMUSG00000025473	Adam8	1.4406	0.00296131	a disintegrin and metallopeptidase domain 8 [Source:MGI Symbol;Acc:MGI:107825]
ENSMUSG00000027398	Il1b	1.42913	0.0260894	interleukin 1 beta [Source:MGI Symbol;Acc:MGI:96543]
ENSMUSG00000042406	Atf4	1.42217	0.00168367	activating transcription factor 4 [Source:MGI Symbol;Acc:MGI:88096]
ENSMUSG00000097654	Gm26714	1.39692	0.0160522	predicted gene, 26714 [Source:MGI Symbol;Acc:MGI:5477208]
ENSMUSG00000029923	Rab19	1.38859	0.000597909	RAB19, member RAS oncogene family [Source:MGI Symbol;Acc:MGI:103292]
ENSMUSG00000026358	Rgs1	1.38519	0.0220667	regulator of G-protein signaling 1 [Source:MGI Symbol;Acc:MGI:1354694]
ENSMUSG00000031266	Gla	1.38142	0.00441908	galactosidase, alpha [Source:MGI Symbol;Acc:MGI:1347344]
ENSMUSG00000030498	Gas2	1.36777	0.00128633	growth arrest specific 2 [Source:MGI Symbol;Acc:MGI:95657]
ENSMUSG00000025104	Hdgfrp3	1.35031	0.0471334	hepatoma-derived growth factor, related protein 3 [Source:MGI Symbol;Acc:MGI:1352760]
ENSMUSG00000022901	Cd86	1.34399	0.00499071	CD86 antigen [Source:MGI Symbol;Acc:MGI:101773]
ENSMUSG00000023883	Phf10	1.34235	7.45908e-05	PHD finger protein 10 [Source:MGI Symbol;Acc:MGI:1919307]
ENSMUSG00000029338	Antxr2	1.33362	0.00128633	anthrax toxin receptor 2 [Source:MGI Symbol;Acc:MGI:1919164]
ENSMUSG00000004609	Cd33	1.33345	0.00162108	CD33 antigen [Source:MGI Symbol;Acc:MGI:99440]
ENSMUSG00000091337	Eid1	1.31631	0.0437367	EP300 interacting inhibitor of differentiation 1 [Source:MGI Symbol;Acc:MGI:1889651]
ENSMUSG00000106478	Gm36551	1.3162	0.00326173	predicted gene, 36551 [Source:MGI Symbol;Acc:MGI:5595710]
ENSMUSG00000079227	Ccr5	1.29548	0.000150338	chemokine (C-C motif) receptor 5 [Source:MGI Symbol;Acc:MGI:107182]
ENSMUSG00000032122	Slc37a2	1.29452	0.000130832	solute carrier family 37 (glycerol-3-phosphate transporter), member 2 [Source:MGI Symbol;Acc:MGI:1929693]
ENSMUSG00000041132	N4bp2l1	1.29285	5.36709e-05	NEDD4 binding protein 2-like 1 [Source:MGI Symbol;Acc:MGI:2140872]
ENSMUSG00000039208	Metrnl	1.28502	0.00016091	meteorin, glial cell differentiation regulator-like [Source:MGI Symbol;Acc:MGI:2384806]
ENSMUSG00000090709	Gm17173	1.28479	0.00154885	predicted gene 17173 [Source:MGI Symbol;Acc:MGI:4938000]
ENSMUSG00000042807	Hecw2	1.27665	0.00166743	HECT, C2 and WW domain containing E3 ubiquitin protein ligase 2 [Source:MGI Symbol;Acc:MGI:2685817]
ENSMUSG00000020641	Rsad2	1.26354	0.000335577	radical S-adenosyl methionine domain containing 2 [Source:MGI Symbol;Acc:MGI:1929628]
ENSMUSG00000049988	Lrrc25	1.2634	0.00129936	leucine rich repeat containing 25 [Source:MGI Symbol;Acc:MGI:2445284]
ENSMUSG00000039005	Tlr4	1.25265	0.000315125	toll-like receptor 4 [Source:MGI Symbol;Acc:MGI:96824]
ENSMUSG00000040270	Bach2	1.25092	0.0177066	BTB and CNC homology, basic leucine zipper transcription factor 2 [Source:MGI Symbol;Acc:MGI:894679]
ENSMUSG00000053581	Zfand2a	1.23493	0.00124945	zinc finger, AN1-type domain 2A [Source:MGI Symbol;Acc:MGI:2140729]
ENSMUSG00000034459	Ifit1	1.22726	0.00144237	interferon-induced protein with tetratricopeptide repeats 1 [Source:MGI Symbol;Acc:MGI:99450]
ENSMUSG00000026981	Il1rn	1.2245	0.00142356	interleukin 1 receptor antagonist [Source:MGI Symbol;Acc:MGI:96547]
ENSMUSG00000025355	Mmp19	1.22309	0.00718197	matrix metallopeptidase 19 [Source:MGI Symbol;Acc:MGI:1927899]
ENSMUSG00000027907	S100a11	1.22227	0.00189261	S100 calcium binding protein A11 [Source:MGI Symbol;Acc:MGI:1338798]
ENSMUSG00000004151	Etv1	1.21312	0.0139967	ets variant 1 [Source:MGI Symbol;Acc:MGI:99254]
ENSMUSG00000026180	Cxcr2	1.20945	0.00188864	chemokine (C-X-C motif) receptor 2 [Source:MGI Symbol;Acc:MGI:105303]
ENSMUSG00000010307	Tmem86a	1.20687	0.00128633	transmembrane protein 86A [Source:MGI Symbol;Acc:MGI:1915143]
ENSMUSG00000061815	Rufy4	1.20185	0.00182551	RUN and FYVE domain containing 4 [Source:MGI Symbol;Acc:MGI:3588214]
ENSMUSG00000058755	Osm	1.19852	0.00508227	oncostatin M [Source:MGI Symbol;Acc:MGI:104749]
ENSMUSG00000028494	Plin2	1.1908	0.00533877	perilipin 2 [Source:MGI Symbol;Acc:MGI:87920]
ENSMUSG00000025494	Sigirr	1.17991	3.75564e-05	single immunoglobulin and toll-interleukin 1 receptor (TIR) domain [Source:MGI Symbol;Acc:MGI:1344402]
ENSMUSG00000057554	Lgals8	1.17583	3.00455e-05	lectin, galactose binding, soluble 8 [Source:MGI Symbol;Acc:MGI:1928481]
ENSMUSG00000035385	Ccl2	1.17532	0.0108045	chemokine (C-C motif) ligand 2 [Source:MGI Symbol;Acc:MGI:98259]
ENSMUSG00000024677	Ms4a6b	1.1732	0.0410898	membrane-spanning 4-domains, subfamily A, member 6B [Source:MGI Symbol;Acc:MGI:1917024]
ENSMUSG00000036766	Dner	1.16331	0.0128731	delta/notch-like EGF repeat containing [Source:MGI Symbol;Acc:MGI:2152889]
ENSMUSG00000054423	Cadps	1.16213	0.030438	Ca2+-dependent secretion activator [Source:MGI Symbol;Acc:MGI:1350922]
ENSMUSG00000035692	Isg15	1.16071	0.0153172	ISG15 ubiquitin-like modifier [Source:MGI Symbol;Acc:MGI:1855694]
ENSMUSG00000025993	Slc40a1	1.15462	0.000150338	solute carrier family 40 (iron-regulated transporter), member 1 [Source:MGI Symbol;Acc:MGI:1315204]
ENSMUSG00000031808	Slc27a1	1.15113	0.0232056	solute carrier family 27 (fatty acid transporter), member 1 [Source:MGI Symbol;Acc:MGI:1347098]
ENSMUSG00000035239	Neu3	1.14862	0.00912958	neuraminidase 3 [Source:MGI Symbol;Acc:MGI:1355305]
ENSMUSG00000048249	Crebrf	1.14436	0.000268745	CREB3 regulatory factor [Source:MGI Symbol;Acc:MGI:1924378]
ENSMUSG00000037580	Gch1	1.13684	0.000513233	GTP cyclohydrolase 1 [Source:MGI Symbol;Acc:MGI:95675]
ENSMUSG00000052485	Tmem171	1.13562	0.00128633	transmembrane protein 171 [Source:MGI Symbol;Acc:MGI:2685751]
ENSMUSG00000086841	2410006H16Rik	1.13405	0.0256619	RIKEN cDNA 2410006H16 gene [Source:MGI Symbol;Acc:MGI:1916471]
ENSMUSG00000030107	Usp18	1.13396	0.000725289	ubiquitin specific peptidase 18 [Source:MGI Symbol;Acc:MGI:1344364]
ENSMUSG00000089665	Fcor	1.13263	0.0466262	Foxo1 corepressor [Source:MGI Symbol;Acc:MGI:1915484]
ENSMUSG00000029135	Fosl2	1.12769	0.0454991	fos-like antigen 2 [Source:MGI Symbol;Acc:MGI:102858]
ENSMUSG00000038059	Smim3	1.12423	0.00516796	small integral membrane protein 3 [Source:MGI Symbol;Acc:MGI:1917088]
ENSMUSG00000052477	C130026I21Rik	1.12393	0.0145167	RIKEN cDNA C130026I21 gene [Source:MGI Symbol;Acc:MGI:3612702]
ENSMUSG00000062310	Glrp1	1.11998	0.0158724	glutamine repeat protein 1 [Source:MGI Symbol;Acc:MGI:108038]
ENSMUSG00000099775	Gm5960	1.11939	0.00169731	predicted gene 5960 [Source:MGI Symbol;Acc:MGI:3779540]
ENSMUSG00000046798	Cldn12	1.10695	0.00666676	claudin 12 [Source:MGI Symbol;Acc:MGI:1929288]
ENSMUSG00000023074	Mospd1	1.1049	0.0101308	motile sperm domain containing 1 [Source:MGI Symbol;Acc:MGI:1917630]
ENSMUSG00000028982	Slc25a33	1.09337	0.0132096	solute carrier family 25, member 33 [Source:MGI Symbol;Acc:MGI:1917806]
ENSMUSG00000020623	Map2k6	1.09232	0.00144237	mitogen-activated protein kinase kinase 6 [Source:MGI Symbol;Acc:MGI:1346870]
ENSMUSG00000072620	Slfn2	1.08597	0.0118283	schlafen 2 [Source:MGI Symbol;Acc:MGI:1313258]
ENSMUSG00000038172	Ttc39b	1.08589	0.000275233	tetratricopeptide repeat domain 39B [Source:MGI Symbol;Acc:MGI:1917113]
ENSMUSG00000029446	Psph	1.08577	0.0239006	phosphoserine phosphatase [Source:MGI Symbol;Acc:MGI:97788]
ENSMUSG00000039770	Ypel5	1.08106	0.00143816	yippee-like 5 (Drosophila) [Source:MGI Symbol;Acc:MGI:1916937]
ENSMUSG00000026875	Traf1	1.078	0.00329325	TNF receptor-associated factor 1 [Source:MGI Symbol;Acc:MGI:101836]
ENSMUSG00000029178	Klf3	1.07351	0.0102524	Kruppel-like factor 3 (basic) [Source:MGI Symbol;Acc:MGI:1342773]
ENSMUSG00000010755	Cars	1.07188	7.29814e-05	cysteinyl-tRNA synthetase [Source:MGI Symbol;Acc:MGI:1351477]
ENSMUSG00000036943	Rab8b	1.06782	0.00609575	RAB8B, member RAS oncogene family [Source:MGI Symbol;Acc:MGI:2442982]
ENSMUSG00000034614	Pik3ip1	1.06638	0.00106991	phosphoinositide-3-kinase interacting protein 1 [Source:MGI Symbol;Acc:MGI:1917016]
ENSMUSG00000028525	Pde4b	1.06263	9.42213e-05	phosphodiesterase 4B, cAMP specific [Source:MGI Symbol;Acc:MGI:99557]
ENSMUSG00000075705	Msrb1	1.05521	0.0225364	methionine sulfoxide reductase B1 [Source:MGI Symbol;Acc:MGI:1351642]
ENSMUSG00000059498	Fcgr3	1.05033	0.00674787	Fc receptor, IgG, low affinity III [Source:MGI Symbol;Acc:MGI:95500]
ENSMUSG00000050439	Enthd1	1.04722	0.0232056	ENTH domain containing 1 [Source:MGI Symbol;Acc:MGI:2686088]
ENSMUSG00000013974	Mcemp1	1.04545	0.00664937	mast cell expressed membrane protein 1 [Source:MGI Symbol;Acc:MGI:1916439]
ENSMUSG00000031513	Leprotl1	1.04524	0.00142065	leptin receptor overlapping transcript-like 1 [Source:MGI Symbol;Acc:MGI:1915442]
ENSMUSG00000055725	Paqr3	1.04399	0.00429962	progestin and adipoQ receptor family member III [Source:MGI Symbol;Acc:MGI:2679683]
ENSMUSG00000030083	Abtb1	1.04291	0.00162108	ankyrin repeat and BTB (POZ) domain containing 1 [Source:MGI Symbol;Acc:MGI:1933148]
ENSMUSG00000018102	Hist1h2bc	1.0391	0.00515303	histone cluster 1, H2bc [Source:MGI Symbol;Acc:MGI:1915274]
ENSMUSG00000058240	Cryzl1	1.0391	0.0160522	crystallin, zeta (quinone reductase)-like 1 [Source:MGI Symbol;Acc:MGI:1913859]
ENSMUSG00000021226	Acot2	1.03406	0.0160973	acyl-CoA thioesterase 2 [Source:MGI Symbol;Acc:MGI:2159605]
ENSMUSG00000049130	C5ar1	1.03116	0.0148051	complement component 5a receptor 1 [Source:MGI Symbol;Acc:MGI:88232]
ENSMUSG00000052934	Fbxo31	1.03078	0.0398946	F-box protein 31 [Source:MGI Symbol;Acc:MGI:1354708]
ENSMUSG00000037940	Inpp4b	1.0292	0.000123126	inositol polyphosphate-4-phosphatase, type II [Source:MGI Symbol;Acc:MGI:2158925]
ENSMUSG00000022237	Ankrd33b	1.02785	0.0245239	ankyrin repeat domain 33B [Source:MGI Symbol;Acc:MGI:1917904]
ENSMUSG00000001627	Ifrd1	1.0261	0.00455974	interferon-related developmental regulator 1 [Source:MGI Symbol;Acc:MGI:1316717]
ENSMUSG00000070369	Itgad	1.01976	0.0160973	integrin, alpha D [Source:MGI Symbol;Acc:MGI:3578624]
ENSMUSG00000087380	2210408F21Rik	1.01745	0.0149745	RIKEN cDNA 2210408F21 gene [Source:MGI Symbol;Acc:MGI:1920902]
ENSMUSG00000005054	Cstb	1.00753	0.0386424	cystatin B [Source:MGI Symbol;Acc:MGI:109514]
ENSMUSG00000022679	Mpv17l	1.00488	0.00277352	Mpv17 transgene, kidney disease mutant-like [Source:MGI Symbol;Acc:MGI:2135951]
ENSMUSG00000031504	Rab20	1.00117	0.0118283	RAB20, member RAS oncogene family [Source:MGI Symbol;Acc:MGI:102789]
ENSMUSG00000041390	Mdfic	0.999095	0.00154885	MyoD family inhibitor domain containing [Source:MGI Symbol;Acc:MGI:104611]
ENSMUSG00000020230	Prmt2	0.997976	0.000503672	protein arginine N-methyltransferase 2 [Source:MGI Symbol;Acc:MGI:1316652]
ENSMUSG00000043421	Hilpda	0.994073	0.0176238	hypoxia inducible lipid droplet associated [Source:MGI Symbol;Acc:MGI:1916823]
ENSMUSG00000039217	Il18	0.990953	0.0242017	interleukin 18 [Source:MGI Symbol;Acc:MGI:107936]
ENSMUSG00000052102	Gnpda1	0.990509	0.00232906	glucosamine-6-phosphate deaminase 1 [Source:MGI Symbol;Acc:MGI:1347054]
ENSMUSG00000106874	Gm20186	0.98655	0.0425084	predicted gene, 20186 [Source:MGI Symbol;Acc:MGI:5012371]
ENSMUSG00000030330	Ing4	0.982368	0.0125661	inhibitor of growth family, member 4 [Source:MGI Symbol;Acc:MGI:107307]
ENSMUSG00000059714	Flot1	0.981793	0.000612752	flotillin 1 [Source:MGI Symbol;Acc:MGI:1100500]
ENSMUSG00000099794	1700128A07Rik	0.979462	0.000237177	RIKEN cDNA 1700128A07 gene [Source:MGI Symbol;Acc:MGI:1920881]
ENSMUSG00000068739	Sars	0.977442	0.00576638	seryl-aminoacyl-tRNA synthetase [Source:MGI Symbol;Acc:MGI:102809]
ENSMUSG00000093553	Gm20633	0.975181	0.0205882	predicted gene 20633 [Source:MGI Symbol;Acc:MGI:5313080]
ENSMUSG00000048120	Entpd1	0.971044	0.0177684	ectonucleoside triphosphate diphosphohydrolase 1 [Source:MGI Symbol;Acc:MGI:102805]
ENSMUSG00000024679	Ms4a6d	0.970927	0.0145574	membrane-spanning 4-domains, subfamily A, member 6D [Source:MGI Symbol;Acc:MGI:1916024]
ENSMUSG00000034271	Jdp2	0.970465	0.0016819	Jun dimerization protein 2 [Source:MGI Symbol;Acc:MGI:1932093]
ENSMUSG00000020600	Slc7a15	0.96833	0.000574189	solute carrier family 7 (cationic amino acid transporter, y+ system), member 15 [Source:MGI Symbol;Acc:MGI:3045351]
ENSMUSG00000007891	Ctsd	0.964548	0.029667	cathepsin D [Source:MGI Symbol;Acc:MGI:88562]
ENSMUSG00000074813	Gm14005	0.964034	0.0310068	predicted gene 14005 [Source:MGI Symbol;Acc:MGI:3652191]
ENSMUSG00000029761	Cald1	0.962766	0.00822524	caldesmon 1 [Source:MGI Symbol;Acc:MGI:88250]
ENSMUSG00000045658	Pid1	0.96072	0.00192867	phosphotyrosine interaction domain containing 1 [Source:MGI Symbol;Acc:MGI:2138391]
ENSMUSG00000053101	Gpr141	0.958049	0.0157979	G protein-coupled receptor 141 [Source:MGI Symbol;Acc:MGI:2672983]
ENSMUSG00000040219	Ttc12	0.955148	0.0143104	tetratricopeptide repeat domain 12 [Source:MGI Symbol;Acc:MGI:2444588]
ENSMUSG00000041827	Oasl1	0.954618	0.00723916	2'-5' oligoadenylate synthetase-like 1 [Source:MGI Symbol;Acc:MGI:2180849]
ENSMUSG00000035711	Dok3	0.952009	0.0184878	docking protein 3 [Source:MGI Symbol;Acc:MGI:1351490]
ENSMUSG00000062585	Cnr2	0.951652	0.00329325	cannabinoid receptor 2 (macrophage) [Source:MGI Symbol;Acc:MGI:104650]
ENSMUSG00000042675	Ypel3	0.951186	0.0024551	yippee-like 3 (Drosophila) [Source:MGI Symbol;Acc:MGI:1913340]
ENSMUSG00000057137	Tmem140	0.950278	0.0105542	transmembrane protein 140 [Source:MGI Symbol;Acc:MGI:1915737]
ENSMUSG00000060063	Alox5ap	0.949495	0.0191373	arachidonate 5-lipoxygenase activating protein [Source:MGI Symbol;Acc:MGI:107505]
ENSMUSG00000103051	Gm7871	0.947594	0.0114121	predicted gene 7871 [Source:MGI Symbol;Acc:MGI:3647800]
ENSMUSG00000089753	Cd300ld2	0.947306	0.0151592	CD300 molecule like family member D2 [Source:MGI Symbol;Acc:MGI:3649405]
ENSMUSG00000038539	Atf5	0.945981	0.0360588	activating transcription factor 5 [Source:MGI Symbol;Acc:MGI:2141857]
ENSMUSG00000020077	Srgn	0.944193	0.0139071	serglycin [Source:MGI Symbol;Acc:MGI:97756]
ENSMUSG00000042182	Bend6	0.942284	0.00207351	BEN domain containing 6 [Source:MGI Symbol;Acc:MGI:2444572]
ENSMUSG00000045092	S1pr1	0.941925	0.00280533	sphingosine-1-phosphate receptor 1 [Source:MGI Symbol;Acc:MGI:1096355]
ENSMUSG00000024423	Impact	0.941798	0.00214217	impact, RWD domain protein [Source:MGI Symbol;Acc:MGI:1098233]
ENSMUSG00000035891	Cerk	0.939928	0.0071552	ceramide kinase [Source:MGI Symbol;Acc:MGI:2386052]
ENSMUSG00000028972	Car6	0.939402	0.0173106	carbonic anhydrase 6 [Source:MGI Symbol;Acc:MGI:1333786]
ENSMUSG00000073158	9030624G23Rik	0.93584	0.000889957	RIKEN cDNA 9030624G23 gene [Source:MGI Symbol;Acc:MGI:1914058]
ENSMUSG00000031490	Eif4ebp1	0.933902	0.0188537	eukaryotic translation initiation factor 4E binding protein 1 [Source:MGI Symbol;Acc:MGI:103267]
ENSMUSG00000036764	Dnajc12	0.927891	0.0381129	DnaJ heat shock protein family (Hsp40) member C12 [Source:MGI Symbol;Acc:MGI:1353428]
ENSMUSG00000027698	Nceh1	0.927645	0.00542159	neutral cholesterol ester hydrolase 1 [Source:MGI Symbol;Acc:MGI:2443191]
ENSMUSG00000045362	Tnfrsf26	0.926632	0.000590697	tumor necrosis factor receptor superfamily, member 26 [Source:MGI Symbol;Acc:MGI:2651928]
ENSMUSG00000019088	Dnase1l1	0.923806	0.0119159	deoxyribonuclease 1-like 1 [Source:MGI Symbol;Acc:MGI:109628]
ENSMUSG00000027068	Dhrs9	0.921638	0.038585	dehydrogenase/reductase (SDR family) member 9 [Source:MGI Symbol;Acc:MGI:2442798]
ENSMUSG00000074342	I830077J02Rik	0.920871	0.018706	RIKEN cDNA I830077J02 gene [Source:MGI Symbol;Acc:MGI:3588284]
ENSMUSG00000047881	Rell1	0.909442	0.023396	RELT-like 1 [Source:MGI Symbol;Acc:MGI:2140767]
ENSMUSG00000053219	Raet1e	0.904038	0.0197409	retinoic acid early transcript 1E [Source:MGI Symbol;Acc:MGI:2675273]
ENSMUSG00000031770	Herpud1	0.902526	0.00461095	homocysteine-inducible, endoplasmic reticulum stress-inducible, ubiquitin-like domain member 1 [Source:MGI Symbol;Acc:MGI:1927406]
ENSMUSG00000024150	Mcfd2	0.892903	0.0403635	multiple coagulation factor deficiency 2 [Source:MGI Symbol;Acc:MGI:2183439]
ENSMUSG00000056592	Zfp658	0.892566	0.00312124	zinc finger protein 658 [Source:MGI Symbol;Acc:MGI:2652821]
ENSMUSG00000024197	Plin3	0.889149	0.0126341	perilipin 3 [Source:MGI Symbol;Acc:MGI:1914155]
ENSMUSG00000039236	Isg20	0.88459	0.00579199	interferon-stimulated protein [Source:MGI Symbol;Acc:MGI:1928895]
ENSMUSG00000042265	Trem1	0.883203	0.00515303	triggering receptor expressed on myeloid cells 1 [Source:MGI Symbol;Acc:MGI:1930005]
ENSMUSG00000097754	Ptgs2os2	0.875805	0.0413957	prostaglandin-endoperoxide synthase 2, opposite strand 2 [Source:MGI Symbol;Acc:MGI:5477181]
ENSMUSG00000026073	Il1r2	0.869669	0.0184234	interleukin 1 receptor, type II [Source:MGI Symbol;Acc:MGI:96546]
ENSMUSG00000086742	Gm16201	0.86685	0.0115724	predicted gene 16201 [Source:MGI Symbol;Acc:MGI:3802153]
ENSMUSG00000032413	Rasa2	0.866568	0.000375504	RAS p21 protein activator 2 [Source:MGI Symbol;Acc:MGI:2149960]
ENSMUSG00000009905	Kdsr	0.86463	0.0071552	3-ketodihydrosphingosine reductase [Source:MGI Symbol;Acc:MGI:1918000]
ENSMUSG00000100969	1700030N03Rik	0.863345	0.000672569	RIKEN cDNA 1700030N03 gene [Source:MGI Symbol;Acc:MGI:1917261]
ENSMUSG00000036181	Hist1h1c	0.862417	0.044452	histone cluster 1, H1c [Source:MGI Symbol;Acc:MGI:1931526]
ENSMUSG00000034278	Dnajc17	0.862073	0.0307432	DnaJ heat shock protein family (Hsp40) member C17 [Source:MGI Symbol;Acc:MGI:1916658]
ENSMUSG00000031765	Mt1	0.860276	0.0195394	metallothionein 1 [Source:MGI Symbol;Acc:MGI:97171]
ENSMUSG00000024696	Lpxn	0.859982	0.0300362	leupaxin [Source:MGI Symbol;Acc:MGI:2147677]
ENSMUSG00000025909	Sntg1	0.858469	0.00169731	syntrophin, gamma 1 [Source:MGI Symbol;Acc:MGI:1918346]
ENSMUSG00000039050	Osbpl2	0.852935	0.0153362	oxysterol binding protein-like 2 [Source:MGI Symbol;Acc:MGI:2442832]
ENSMUSG00000061666	Gdpd1	0.850512	0.0104931	glycerophosphodiester phosphodiesterase domain containing 1 [Source:MGI Symbol;Acc:MGI:1913819]
ENSMUSG00000014243	Zswim7	0.849244	0.0360588	zinc finger SWIM-type containing 7 [Source:MGI Symbol;Acc:MGI:1916997]
ENSMUSG00000090124	Ugt1a7c	0.84721	0.00342192	UDP glucuronosyltransferase 1 family, polypeptide A7C [Source:MGI Symbol;Acc:MGI:3032636]
ENSMUSG00000074896	Ifit3	0.845938	0.0131161	interferon-induced protein with tetratricopeptide repeats 3 [Source:MGI Symbol;Acc:MGI:1101055]
ENSMUSG00000071637	Cebpd	0.842497	0.00499923	CCAAT/enhancer binding protein (C/EBP), delta [Source:MGI Symbol;Acc:MGI:103573]
ENSMUSG00000027333	Smox	0.840848	0.00169731	spermine oxidase [Source:MGI Symbol;Acc:MGI:2445356]
ENSMUSG00000054003	Tdrd9	0.840149	0.00105744	tudor domain containing 9 [Source:MGI Symbol;Acc:MGI:1921941]
ENSMUSG00000024854	Pold4	0.839141	0.0130714	polymerase (DNA-directed), delta 4 [Source:MGI Symbol;Acc:MGI:1916995]
ENSMUSG00000038650	Rnh1	0.83814	0.0280304	ribonuclease/angiogenin inhibitor 1 [Source:MGI Symbol;Acc:MGI:1195456]
ENSMUSG00000021360	Gcnt2	0.837423	0.017068	glucosaminyl (N-acetyl) transferase 2, I-branching enzyme [Source:MGI Symbol;Acc:MGI:1100870]
ENSMUSG00000013707	Tnfaip8l2	0.836921	0.0431212	tumor necrosis factor, alpha-induced protein 8-like 2 [Source:MGI Symbol;Acc:MGI:1917019]
ENSMUSG00000030347	D6Wsu163e	0.835707	0.00737775	DNA segment, Chr 6, Wayne State University 163, expressed [Source:MGI Symbol;Acc:MGI:107893]
ENSMUSG00000097815	Gm26809	0.834739	0.00128633	predicted gene, 26809 [Source:MGI Symbol;Acc:MGI:5477303]
ENSMUSG00000039382	Wdr45	0.831656	0.0128731	WD repeat domain 45 [Source:MGI Symbol;Acc:MGI:1859606]
ENSMUSG00000066152	Slc31a2	0.831116	0.0118283	solute carrier family 31, member 2 [Source:MGI Symbol;Acc:MGI:1333844]
ENSMUSG00000010095	Slc3a2	0.829617	0.00343523	solute carrier family 3 (activators of dibasic and neutral amino acid transport), member 2 [Source:MGI Symbol;Acc:MGI:96955]
ENSMUSG00000000958	Slc7a7	0.824955	0.00192867	solute carrier family 7 (cationic amino acid transporter, y+ system), member 7 [Source:MGI Symbol;Acc:MGI:1337120]
ENSMUSG00000028559	Osbpl9	0.820206	0.0329709	oxysterol binding protein-like 9 [Source:MGI Symbol;Acc:MGI:1923784]
ENSMUSG00000038712	Fam63a	0.819885	0.000375504	family with sequence similarity 63, member A [Source:MGI Symbol;Acc:MGI:1922257]
ENSMUSG00000010110	Stx5a	0.81963	0.00199974	syntaxin 5A [Source:MGI Symbol;Acc:MGI:1928483]
ENSMUSG00000044952	Kctd21	0.819378	0.0394882	potassium channel tetramerisation domain containing 21 [Source:MGI Symbol;Acc:MGI:3643121]
ENSMUSG00000026142	Rhbdd1	0.819072	0.00431	rhomboid domain containing 1 [Source:MGI Symbol;Acc:MGI:1924117]
ENSMUSG00000025779	Ly96	0.81514	0.0160973	lymphocyte antigen 96 [Source:MGI Symbol;Acc:MGI:1341909]
ENSMUSG00000034647	Ankrd12	0.812078	0.0160968	ankyrin repeat domain 12 [Source:MGI Symbol;Acc:MGI:1914357]
ENSMUSG00000041238	Rbbp8	0.810744	0.00269108	retinoblastoma binding protein 8, endonuclease [Source:MGI Symbol;Acc:MGI:2442995]
ENSMUSG00000029468	P2rx7	0.808793	0.0242939	purinergic receptor P2X, ligand-gated ion channel, 7 [Source:MGI Symbol;Acc:MGI:1339957]
ENSMUSG00000087141	Plcxd2	0.808647	0.0466262	phosphatidylinositol-specific phospholipase C, X domain containing 2 [Source:MGI Symbol;Acc:MGI:3647874]
ENSMUSG00000020256	Aldh1l2	0.805945	0.0427592	aldehyde dehydrogenase 1 family, member L2 [Source:MGI Symbol;Acc:MGI:2444680]
ENSMUSG00000059108	Ifitm6	0.804782	0.0398946	interferon induced transmembrane protein 6 [Source:MGI Symbol;Acc:MGI:2686976]
ENSMUSG00000036820	Amdhd2	0.798624	0.0135933	amidohydrolase domain containing 2 [Source:MGI Symbol;Acc:MGI:2443978]
ENSMUSG00000056216	Cebpg	0.797191	0.00161712	CCAAT/enhancer binding protein (C/EBP), gamma [Source:MGI Symbol;Acc:MGI:104982]
ENSMUSG00000055137	Sugct	0.796043	0.00348644	succinyl-CoA glutarate-CoA transferase [Source:MGI Symbol;Acc:MGI:1923221]
ENSMUSG00000032281	Acsbg1	0.795914	0.00269108	acyl-CoA synthetase bubblegum family member 1 [Source:MGI Symbol;Acc:MGI:2385656]
ENSMUSG00000029752	Asns	0.795749	0.0425084	asparagine synthetase [Source:MGI Symbol;Acc:MGI:1350929]
ENSMUSG00000000673	Haao	0.794779	0.0286006	3-hydroxyanthranilate 3,4-dioxygenase [Source:MGI Symbol;Acc:MGI:1349444]
ENSMUSG00000100231	Gm29554	0.790461	0.0112684	predicted gene 29554 [Source:MGI Symbol;Acc:MGI:5580260]
ENSMUSG00000026656	Fcgr2b	0.786147	0.000932863	Fc receptor, IgG, low affinity IIb [Source:MGI Symbol;Acc:MGI:95499]
ENSMUSG00000005667	Mthfd2	0.785495	0.0297091	methylenetetrahydrofolate dehydrogenase (NAD+ dependent), methenyltetrahydrofolate cyclohydrolase [Source:MGI Symbol;Acc:MGI:1338850]
ENSMUSG00000033355	Rtp4	0.780454	0.0260483	receptor transporter protein 4 [Source:MGI Symbol;Acc:MGI:1915025]
ENSMUSG00000026065	Slc9a4	0.77838	0.00384942	solute carrier family 9 (sodium/hydrogen exchanger), member 4 [Source:MGI Symbol;Acc:MGI:105074]
ENSMUSG00000000078	Klf6	0.775438	0.0132096	Kruppel-like factor 6 [Source:MGI Symbol;Acc:MGI:1346318]
ENSMUSG00000026471	Mr1	0.771706	0.0157979	major histocompatibility complex, class I-related [Source:MGI Symbol;Acc:MGI:1195463]
ENSMUSG00000029379	Cxcl3	0.768172	0.0327879	chemokine (C-X-C motif) ligand 3 [Source:MGI Symbol;Acc:MGI:3037818]
ENSMUSG00000034574	Daam1	0.766711	0.00367782	dishevelled associated activator of morphogenesis 1 [Source:MGI Symbol;Acc:MGI:1914596]
ENSMUSG00000031570	Plpp5	0.766655	0.00137979	phospholipid phosphatase 5 [Source:MGI Symbol;Acc:MGI:1919160]
ENSMUSG00000031431	Tsc22d3	0.761855	0.01054	TSC22 domain family, member 3 [Source:MGI Symbol;Acc:MGI:1196284]
ENSMUSG00000020638	Cmpk2	0.76002	0.0231214	cytidine monophosphate (UMP-CMP) kinase 2, mitochondrial [Source:MGI Symbol;Acc:MGI:99830]
ENSMUSG00000050708	Ftl1	0.754471	0.0131077	ferritin light polypeptide 1 [Source:MGI Symbol;Acc:MGI:95589]
ENSMUSG00000024661	Fth1	0.752218	0.020511	ferritin heavy polypeptide 1 [Source:MGI Symbol;Acc:MGI:95588]
ENSMUSG00000039233	Tbce	0.74923	0.0170497	tubulin-specific chaperone E [Source:MGI Symbol;Acc:MGI:1917680]
ENSMUSG00000031337	Mtm1	0.748296	0.00826584	X-linked myotubular myopathy gene 1 [Source:MGI Symbol;Acc:MGI:1099452]
ENSMUSG00000033159	Cnppd1	0.745475	0.0476917	cyclin Pas1/PHO80 domain containing 1 [Source:MGI Symbol;Acc:MGI:1916421]
ENSMUSG00000063659	Zbtb18	0.743537	0.00759779	zinc finger and BTB domain containing 18 [Source:MGI Symbol;Acc:MGI:1353609]
ENSMUSG00000022555	Dgat1	0.742714	0.00954175	diacylglycerol O-acyltransferase 1 [Source:MGI Symbol;Acc:MGI:1333825]
ENSMUSG00000020818	Mfsd11	0.742584	0.0124625	major facilitator superfamily domain containing 11 [Source:MGI Symbol;Acc:MGI:1917150]
ENSMUSG00000032252	Glce	0.742397	0.0259737	glucuronyl C5-epimerase [Source:MGI Symbol;Acc:MGI:2136405]
ENSMUSG00000018500	Adora2b	0.741972	0.0160522	adenosine A2b receptor [Source:MGI Symbol;Acc:MGI:99403]
ENSMUSG00000011008	Mcoln2	0.740986	0.0112319	mucolipin 2 [Source:MGI Symbol;Acc:MGI:1915529]
ENSMUSG00000043953	Ccrl2	0.737683	0.0177066	chemokine (C-C motif) receptor-like 2 [Source:MGI Symbol;Acc:MGI:1920904]
ENSMUSG00000029397	Rchy1	0.737591	0.0218415	ring finger and CHY zinc finger domain containing 1 [Source:MGI Symbol;Acc:MGI:1915348]
ENSMUSG00000062098	Btbd3	0.736487	0.0098294	BTB (POZ) domain containing 3 [Source:MGI Symbol;Acc:MGI:2385155]
ENSMUSG00000079484	Phyhd1	0.735943	0.0307432	phytanoyl-CoA dioxygenase domain containing 1 [Source:MGI Symbol;Acc:MGI:3612860]
ENSMUSG00000027611	Procr	0.732796	0.0401737	protein C receptor, endothelial [Source:MGI Symbol;Acc:MGI:104596]
ENSMUSG00000026578	Ccdc181	0.732293	0.0214481	coiled-coil domain containing 181 [Source:MGI Symbol;Acc:MGI:1922145]
ENSMUSG00000042444	Fam63b	0.729658	0.00173543	family with sequence similarity 63, member B [Source:MGI Symbol;Acc:MGI:2443086]
ENSMUSG00000067787	Blcap	0.727795	0.0055945	bladder cancer associated protein [Source:MGI Symbol;Acc:MGI:1858907]
ENSMUSG00000104510	Gm34015	0.726757	0.00804386	predicted gene, 34015 [Source:MGI Symbol;Acc:MGI:5593174]
ENSMUSG00000047798	Cd300lf	0.724587	0.0480664	CD300 molecule like family member F [Source:MGI Symbol;Acc:MGI:2442359]
ENSMUSG00000052407	Ccdc171	0.724145	0.00906759	coiled-coil domain containing 171 [Source:MGI Symbol;Acc:MGI:1922152]
ENSMUSG00000036257	Pnpla8	0.721708	0.0345939	patatin-like phospholipase domain containing 8 [Source:MGI Symbol;Acc:MGI:1914702]
ENSMUSG00000028550	Atg4c	0.72118	0.00323455	autophagy related 4C, cysteine peptidase [Source:MGI Symbol;Acc:MGI:2651854]
ENSMUSG00000039745	Htatip2	0.714182	0.0378562	HIV-1 Tat interactive protein 2 [Source:MGI Symbol;Acc:MGI:1859271]
ENSMUSG00000066861	Oas1g	0.710564	0.0468387	2'-5' oligoadenylate synthetase 1G [Source:MGI Symbol;Acc:MGI:97429]
ENSMUSG00000029470	P2rx4	0.709527	0.0132589	purinergic receptor P2X, ligand-gated ion channel 4 [Source:MGI Symbol;Acc:MGI:1338859]
ENSMUSG00000028709	Mob3c	0.709291	0.0258869	MOB kinase activator 3C [Source:MGI Symbol;Acc:MGI:2140623]
ENSMUSG00000039031	Arhgap18	0.707539	0.0145167	Rho GTPase activating protein 18 [Source:MGI Symbol;Acc:MGI:1921160]
ENSMUSG00000039740	Alg2	0.703693	0.0105542	asparagine-linked glycosylation 2 (alpha-1,3-mannosyltransferase) [Source:MGI Symbol;Acc:MGI:1914731]
ENSMUSG00000014232	Cluap1	0.703392	0.0396918	clusterin associated protein 1 [Source:MGI Symbol;Acc:MGI:1924029]
ENSMUSG00000020448	Rnf185	0.703125	0.0232056	ring finger protein 185 [Source:MGI Symbol;Acc:MGI:1922078]
ENSMUSG00000020034	Tcp11l2	0.693889	0.0280304	t-complex 11 (mouse) like 2 [Source:MGI Symbol;Acc:MGI:2444679]
ENSMUSG00000079037	Prnp	0.693584	0.014413	prion protein [Source:MGI Symbol;Acc:MGI:97769]
ENSMUSG00000048787	Dcun1d3	0.692501	0.0239006	DCN1, defective in cullin neddylation 1, domain containing 3 (S. cerevisiae) [Source:MGI Symbol;Acc:MGI:2679003]
ENSMUSG00000024109	Nrxn1	0.690411	0.0134995	neurexin I [Source:MGI Symbol;Acc:MGI:1096391]
ENSMUSG00000042659	Arrdc4	0.689693	0.0360783	arrestin domain containing 4 [Source:MGI Symbol;Acc:MGI:1913662]
ENSMUSG00000010609	Psen2	0.688943	0.0245239	presenilin 2 [Source:MGI Symbol;Acc:MGI:109284]
ENSMUSG00000013646	Sh3bp5l	0.688742	0.0329293	SH3 binding domain protein 5 like [Source:MGI Symbol;Acc:MGI:1933124]
ENSMUSG00000062901	Klhl24	0.68579	0.00437686	kelch-like 24 [Source:MGI Symbol;Acc:MGI:1923035]
ENSMUSG00000027596	a	0.685558	0.0245239	nonagouti [Source:MGI Symbol;Acc:MGI:87853]
ENSMUSG00000024856	Cdk2ap2	0.684106	0.0144587	CDK2-associated protein 2 [Source:MGI Symbol;Acc:MGI:1098779]
ENSMUSG00000024789	Jak2	0.677182	0.0184878	Janus kinase 2 [Source:MGI Symbol;Acc:MGI:96629]
ENSMUSG00000026197	Zfand2b	0.675879	0.049735	zinc finger, AN1 type domain 2B [Source:MGI Symbol;Acc:MGI:1916068]
ENSMUSG00000054499	Dedd2	0.675194	0.0458007	death effector domain-containing DNA binding protein 2 [Source:MGI Symbol;Acc:MGI:1914629]
ENSMUSG00000020085	Aifm2	0.671799	0.0157442	apoptosis-inducing factor, mitochondrion-associated 2 [Source:MGI Symbol;Acc:MGI:1918611]
ENSMUSG00000040435	Ppp1r15a	0.670729	0.0191614	protein phosphatase 1, regulatory (inhibitor) subunit 15A [Source:MGI Symbol;Acc:MGI:1927072]
ENSMUSG00000066800	Rnasel	0.6686	0.0153941	ribonuclease L (2', 5'-oligoisoadenylate synthetase-dependent) [Source:MGI Symbol;Acc:MGI:1098272]
ENSMUSG00000035840	Lysmd3	0.667026	0.0245278	LysM, putative peptidoglycan-binding, domain containing 3 [Source:MGI Symbol;Acc:MGI:1915906]
ENSMUSG00000026207	Speg	0.662516	0.0140599	SPEG complex locus [Source:MGI Symbol;Acc:MGI:109282]
ENSMUSG00000097327	E030030I06Rik	0.661639	0.0238706	RIKEN cDNA E030030I06 gene [Source:MGI Symbol;Acc:MGI:2442914]
ENSMUSG00000048764	Tmprss11f	0.660873	0.0118283	transmembrane protease, serine 11f [Source:MGI Symbol;Acc:MGI:2442348]
ENSMUSG00000026315	Serpinb8	0.658348	0.0206546	serine (or cysteine) peptidase inhibitor, clade B, member 8 [Source:MGI Symbol;Acc:MGI:894657]
ENSMUSG00000047407	Tgif1	0.654454	0.0290161	TGFB-induced factor homeobox 1 [Source:MGI Symbol;Acc:MGI:1194497]
ENSMUSG00000038623	Tm6sf1	0.653821	0.00891442	transmembrane 6 superfamily member 1 [Source:MGI Symbol;Acc:MGI:1933209]
ENSMUSG00000026749	Nek6	0.65379	0.0099246	NIMA (never in mitosis gene a)-related expressed kinase 6 [Source:MGI Symbol;Acc:MGI:1891638]
ENSMUSG00000028671	Gale	0.653382	0.0305287	galactose-4-epimerase, UDP [Source:MGI Symbol;Acc:MGI:1921496]
ENSMUSG00000022969	Il10rb	0.653023	0.017177	interleukin 10 receptor, beta [Source:MGI Symbol;Acc:MGI:109380]
ENSMUSG00000029403	Cdkl2	0.644416	0.0317545	cyclin-dependent kinase-like 2 (CDC2-related kinase) [Source:MGI Symbol;Acc:MGI:1858227]
ENSMUSG00000049421	Zfp260	0.642282	0.0226668	zinc finger protein 260 [Source:MGI Symbol;Acc:MGI:1347071]
ENSMUSG00000072889	Nfxl1	0.63753	0.018706	nuclear transcription factor, X-box binding-like 1 [Source:MGI Symbol;Acc:MGI:1923646]
ENSMUSG00000062861	Zfp28	0.634876	0.0476917	zinc finger protein 28 [Source:MGI Symbol;Acc:MGI:99175]
ENSMUSG00000083161	Gm11427	0.632273	0.0188537	predicted gene 11427 [Source:MGI Symbol;Acc:MGI:3651774]
ENSMUSG00000029128	Rab28	0.627331	0.0328676	RAB28, member RAS oncogene family [Source:MGI Symbol;Acc:MGI:1917285]
ENSMUSG00000028266	Lmo4	0.624322	0.0358136	LIM domain only 4 [Source:MGI Symbol;Acc:MGI:109360]
ENSMUSG00000060131	Atp8b4	0.623526	0.0281829	ATPase, class I, type 8B, member 4 [Source:MGI Symbol;Acc:MGI:1859664]
ENSMUSG00000067713	Prkag1	0.619764	0.0277365	protein kinase, AMP-activated, gamma 1 non-catalytic subunit [Source:MGI Symbol;Acc:MGI:108411]
ENSMUSG00000015363	Trabd	0.609563	0.0379766	TraB domain containing [Source:MGI Symbol;Acc:MGI:1915226]
ENSMUSG00000002963	Pnkp	0.603271	0.00652	polynucleotide kinase 3'- phosphatase [Source:MGI Symbol;Acc:MGI:1891698]
ENSMUSG00000011148	Adssl1	0.601521	0.0188537	adenylosuccinate synthetase like 1 [Source:MGI Symbol;Acc:MGI:87947]
ENSMUSG00000038312	Edem2	0.590786	0.0310004	ER degradation enhancer, mannosidase alpha-like 2 [Source:MGI Symbol;Acc:MGI:1915540]
ENSMUSG00000063193	Cd300lb	0.587638	0.0468387	CD300 molecule like family member B [Source:MGI Symbol;Acc:MGI:2685099]
ENSMUSG00000041225	Arhgap12	0.583622	0.0160897	Rho GTPase activating protein 12 [Source:MGI Symbol;Acc:MGI:1922665]
ENSMUSG00000047180	Neurl3	0.578725	0.0269315	neuralized E3 ubiquitin protein ligase 3 [Source:MGI Symbol;Acc:MGI:2429944]
ENSMUSG00000090659	Zfp493	0.57749	0.0491849	zinc finger protein 493 [Source:MGI Symbol;Acc:MGI:1920208]
ENSMUSG00000036833	Pnpla7	0.576541	0.0174565	patatin-like phospholipase domain containing 7 [Source:MGI Symbol;Acc:MGI:2385325]
ENSMUSG00000035992	Fnip1	0.571825	0.0075383	folliculin interacting protein 1 [Source:MGI Symbol;Acc:MGI:2444668]
ENSMUSG00000023284	Zfp605	0.562334	0.0420506	zinc finger protein 605 [Source:MGI Symbol;Acc:MGI:2444933]
ENSMUSG00000000278	Scpep1	0.561109	0.0495548	serine carboxypeptidase 1 [Source:MGI Symbol;Acc:MGI:1921867]
ENSMUSG00000022553	Maf1	0.559846	0.0220667	MAF1 homolog, negative regulator of RNA polymerase III [Source:MGI Symbol;Acc:MGI:1916127]
ENSMUSG00000034744	Nagk	0.557863	0.018814	N-acetylglucosamine kinase [Source:MGI Symbol;Acc:MGI:1860418]
ENSMUSG00000041488	Stx3	0.55441	0.048875	syntaxin 3 [Source:MGI Symbol;Acc:MGI:103077]
ENSMUSG00000032322	Pstpip1	0.553585	0.0171751	proline-serine-threonine phosphatase-interacting protein 1 [Source:MGI Symbol;Acc:MGI:1321396]
ENSMUSG00000020604	Arsg	0.551729	0.0184516	arylsulfatase G [Source:MGI Symbol;Acc:MGI:1921258]
ENSMUSG00000002325	Irf9	0.537794	0.0245239	interferon regulatory factor 9 [Source:MGI Symbol;Acc:MGI:107587]
ENSMUSG00000062373	Tmem65	0.530558	0.03175	transmembrane protein 65 [Source:MGI Symbol;Acc:MGI:1922118]
ENSMUSG00000027602	Map1lc3a	0.530207	0.0463388	microtubule-associated protein 1 light chain 3 alpha [Source:MGI Symbol;Acc:MGI:1915661]
ENSMUSG00000078945	Naip2	0.524643	0.0140599	NLR family, apoptosis inhibitory protein 2 [Source:MGI Symbol;Acc:MGI:1298226]
ENSMUSG00000029924	Slc37a3	0.52222	0.0180279	solute carrier family 37 (glycerol-3-phosphate transporter), member 3 [Source:MGI Symbol;Acc:MGI:1919394]
ENSMUSG00000028211	Trp53inp1	0.518127	0.0158724	transformation related protein 53 inducible nuclear protein 1 [Source:MGI Symbol;Acc:MGI:1926609]
ENSMUSG00000027122	Arl14ep	0.497689	0.0375154	ADP-ribosylation factor-like 14 effector protein [Source:MGI Symbol;Acc:MGI:1926020]
ENSMUSG00000037465	Klf10	0.442813	0.0328676	Kruppel-like factor 10 [Source:MGI Symbol;Acc:MGI:1101353]
ENSMUSG00000042298	Ttc19	0.432976	0.0468387	tetratricopeptide repeat domain 19 [Source:MGI Symbol;Acc:MGI:1920045]
ENSMUSG00000033319	Fem1c	0.414796	0.0486765	fem-1 homolog c (C.elegans) [Source:MGI Symbol;Acc:MGI:2444737]
ENSMUSG00000040455	Usp45	-0.459785	0.029667	ubiquitin specific petidase 45 [Source:MGI Symbol;Acc:MGI:101850]
ENSMUSG00000005804	Bloc1s6	-0.460845	0.0211375	biogenesis of lysosomal organelles complex-1, subunit 6, pallidin [Source:MGI Symbol;Acc:MGI:1927580]
ENSMUSG00000030528	Blm	-0.468814	0.0381052	Bloom syndrome, RecQ helicase-like [Source:MGI Symbol;Acc:MGI:1328362]
ENSMUSG00000027242	Wdr76	-0.477467	0.0427592	WD repeat domain 76 [Source:MGI Symbol;Acc:MGI:1926186]
ENSMUSG00000056708	Ier5	-0.483299	0.0402226	immediate early response 5 [Source:MGI Symbol;Acc:MGI:1337072]
ENSMUSG00000028164	Manba	-0.486861	0.0372193	mannosidase, beta A, lysosomal [Source:MGI Symbol;Acc:MGI:88175]
ENSMUSG00000032350	Gclc	-0.487477	0.0465641	glutamate-cysteine ligase, catalytic subunit [Source:MGI Symbol;Acc:MGI:104990]
ENSMUSG00000051220	Ercc6l	-0.488923	0.0384082	excision repair cross-complementing rodent repair deficiency complementation group 6 like [Source:MGI Symbol;Acc:MGI:2654144]
ENSMUSG00000051235	Gen1	-0.493429	0.0462713	GEN1, Holliday junction 5' flap endonuclease [Source:MGI Symbol;Acc:MGI:2443149]
ENSMUSG00000039356	Exosc2	-0.50356	0.0310068	exosome component 2 [Source:MGI Symbol;Acc:MGI:2385133]
ENSMUSG00000057541	Pus7	-0.504954	0.0399743	pseudouridylate synthase 7 [Source:MGI Symbol;Acc:MGI:1925947]
ENSMUSG00000044968	Napepld	-0.509049	0.0387923	N-acyl phosphatidylethanolamine phospholipase D [Source:MGI Symbol;Acc:MGI:2140885]
ENSMUSG00000041774	Ydjc	-0.515272	0.0381129	YdjC homolog (bacterial) [Source:MGI Symbol;Acc:MGI:1916351]
ENSMUSG00000000884	Gnb1l	-0.516919	0.0372193	guanine nucleotide binding protein (G protein), beta polypeptide 1-like [Source:MGI Symbol;Acc:MGI:1338057]
ENSMUSG00000023104	Rfc2	-0.519149	0.0464338	replication factor C (activator 1) 2 [Source:MGI Symbol;Acc:MGI:1341868]
ENSMUSG00000024970	AI846148	-0.521383	0.0437523	expressed sequence AI846148 [Source:MGI Symbol;Acc:MGI:2147611]
ENSMUSG00000032666	1700025G04Rik	-0.526992	0.0358136	RIKEN cDNA 1700025G04 gene [Source:MGI Symbol;Acc:MGI:1916649]
ENSMUSG00000024013	Fgd2	-0.528668	0.0290161	FYVE, RhoGEF and PH domain containing 2 [Source:MGI Symbol;Acc:MGI:1347084]
ENSMUSG00000033596	Rfwd3	-0.531213	0.0403944	ring finger and WD repeat domain 3 [Source:MGI Symbol;Acc:MGI:2384584]
ENSMUSG00000029416	Slc15a4	-0.533375	0.0310068	solute carrier family 15, member 4 [Source:MGI Symbol;Acc:MGI:2140796]
ENSMUSG00000035439	Haus8	-0.534071	0.0184878	4HAUS augmin-like complex, subunit 8 [Source:MGI Symbol;Acc:MGI:1923728]
ENSMUSG00000027583	Zbtb46	-0.537118	0.0280109	zinc finger and BTB domain containing 46 [Source:MGI Symbol;Acc:MGI:1919397]
ENSMUSG00000037572	Wdhd1	-0.542188	0.0231775	WD repeat and HMG-box DNA binding protein 1 [Source:MGI Symbol;Acc:MGI:2443514]
ENSMUSG00000007379	Dennd2c	-0.543476	0.0176214	DENN/MADD domain containing 2C [Source:MGI Symbol;Acc:MGI:3036254]
ENSMUSG00000034021	Pds5b	-0.545313	0.0159984	PDS5 cohesin associated factor B [Source:MGI Symbol;Acc:MGI:2140945]
ENSMUSG00000026628	Atf3	-0.546202	0.045582	activating transcription factor 3 [Source:MGI Symbol;Acc:MGI:109384]
ENSMUSG00000033068	Entpd6	-0.549497	0.0410898	ectonucleoside triphosphate diphosphohydrolase 6 [Source:MGI Symbol;Acc:MGI:1202295]
ENSMUSG00000085208	Brip1os	-0.549825	0.0105943	BRCA1 interacting protein C-terminal helicase 1, opposite strand [Source:MGI Symbol;Acc:MGI:1921288]
ENSMUSG00000052688	Rab7b	-0.550578	0.0347259	RAB7B, member RAS oncogene family [Source:MGI Symbol;Acc:MGI:2442295]
ENSMUSG00000041058	Wwp1	-0.550691	0.030346	WW domain containing E3 ubiquitin protein ligase 1 [Source:MGI Symbol;Acc:MGI:1861728]
ENSMUSG00000035834	Polr3g	-0.551884	0.024494	polymerase (RNA) III (DNA directed) polypeptide G [Source:MGI Symbol;Acc:MGI:1914736]
ENSMUSG00000030243	Recql	-0.553977	0.0389547	RecQ protein-like [Source:MGI Symbol;Acc:MGI:103021]
ENSMUSG00000027010	Slc25a12	-0.554572	0.0280109	solute carrier family 25 (mitochondrial carrier, Aralar), member 12 [Source:MGI Symbol;Acc:MGI:1926080]
ENSMUSG00000008305	Tle1	-0.558825	0.0407005	transducin-like enhancer of split 1 [Source:MGI Symbol;Acc:MGI:104636]
ENSMUSG00000003526	Prodh	-0.562798	0.00873796	proline dehydrogenase [Source:MGI Symbol;Acc:MGI:97770]
ENSMUSG00000031928	Mre11a	-0.564553	0.0307432	MRE11A homolog A, double strand break repair nuclease [Source:MGI Symbol;Acc:MGI:1100512]
ENSMUSG00000022299	Slc25a32	-0.581894	0.0172052	solute carrier family 25, member 32 [Source:MGI Symbol;Acc:MGI:1917156]
ENSMUSG00000046688	Tifa	-0.58375	0.028587	TRAF-interacting protein with forkhead-associated domain [Source:MGI Symbol;Acc:MGI:2182965]
ENSMUSG00000033684	Qsox1	-0.58444	0.0384257	quiescin Q6 sulfhydryl oxidase 1 [Source:MGI Symbol;Acc:MGI:1330818]
ENSMUSG00000030774	Pak1	-0.587428	0.0157979	p21 protein (Cdc42/Rac)-activated kinase 1 [Source:MGI Symbol;Acc:MGI:1339975]
ENSMUSG00000048458	Fam212b	-0.589422	0.0495548	family with sequence similarity 212, member B [Source:MGI Symbol;Acc:MGI:1923497]
ENSMUSG00000036678	Aaas	-0.593476	0.0476553	achalasia, adrenocortical insufficiency, alacrimia [Source:MGI Symbol;Acc:MGI:2443767]
ENSMUSG00000025001	Hells	-0.594535	0.0402097	helicase, lymphoid specific [Source:MGI Symbol;Acc:MGI:106209]
ENSMUSG00000020534	Shmt1	-0.595834	0.00770854	serine hydroxymethyltransferase 1 (soluble) [Source:MGI Symbol;Acc:MGI:98299]
ENSMUSG00000026655	Fam107b	-0.596004	0.0219001	family with sequence similarity 107, member B [Source:MGI Symbol;Acc:MGI:1913790]
ENSMUSG00000032312	Csk	-0.605527	0.045582	c-src tyrosine kinase [Source:MGI Symbol;Acc:MGI:88537]
ENSMUSG00000041215	Yeats2	-0.608566	0.0118283	YEATS domain containing 2 [Source:MGI Symbol;Acc:MGI:2447762]
ENSMUSG00000029263	Pigg	-0.608892	0.0157634	phosphatidylinositol glycan anchor biosynthesis, class G [Source:MGI Symbol;Acc:MGI:3576484]
ENSMUSG00000021733	Slc4a7	-0.613166	0.0358502	solute carrier family 4, sodium bicarbonate cotransporter, member 7 [Source:MGI Symbol;Acc:MGI:2443878]
ENSMUSG00000002733	Plekha3	-0.616586	0.0084524	pleckstrin homology domain-containing, family A (phosphoinositide binding specific) member 3 [Source:MGI Symbol;Acc:MGI:1932515]
ENSMUSG00000022325	Pop1	-0.618535	0.0361449	processing of precursor 1, ribonuclease P/MRP family, (S. cerevisiae) [Source:MGI Symbol;Acc:MGI:1914974]
ENSMUSG00000032344	Mb21d1	-0.619601	0.0168676	Mab-21 domain containing 1 [Source:MGI Symbol;Acc:MGI:2442261]
ENSMUSG00000045751	Mms22l	-0.637246	0.00554584	MMS22-like, DNA repair protein [Source:MGI Symbol;Acc:MGI:2684980]
ENSMUSG00000031133	Arhgef6	-0.638359	0.0476917	Rac/Cdc42 guanine nucleotide exchange factor (GEF) 6 [Source:MGI Symbol;Acc:MGI:1920591]
ENSMUSG00000034329	Brip1	-0.6393	0.0138379	BRCA1 interacting protein C-terminal helicase 1 [Source:MGI Symbol;Acc:MGI:2442836]
ENSMUSG00000078773	Rad54b	-0.642932	0.0425084	RAD54 homolog B (S. cerevisiae) [Source:MGI Symbol;Acc:MGI:3605986]
ENSMUSG00000021868	Ppif	-0.645605	0.0410898	peptidylprolyl isomerase F (cyclophilin F) [Source:MGI Symbol;Acc:MGI:2145814]
ENSMUSG00000025912	Mybl1	-0.649227	0.015505	myeloblastosis oncogene-like 1 [Source:MGI Symbol;Acc:MGI:99925]
ENSMUSG00000040028	Elavl1	-0.65039	0.0427592	ELAV (embryonic lethal, abnormal vision)-like 1 (Hu antigen R) [Source:MGI Symbol;Acc:MGI:1100851]
ENSMUSG00000001542	Ell2	-0.654448	0.0176238	elongation factor RNA polymerase II 2 [Source:MGI Symbol;Acc:MGI:2183438]
ENSMUSG00000029822	Osbpl3	-0.655157	0.04047	oxysterol binding protein-like 3 [Source:MGI Symbol;Acc:MGI:1918970]
ENSMUSG00000026525	Opn3	-0.657083	0.0211527	opsin 3 [Source:MGI Symbol;Acc:MGI:1338022]
ENSMUSG00000019699	Akt3	-0.657716	0.0135648	thymoma viral proto-oncogene 3 [Source:MGI Symbol;Acc:MGI:1345147]
ENSMUSG00000034445	Cyb561a3	-0.658887	0.0401737	cytochrome b561 family, member A3 [Source:MGI Symbol;Acc:MGI:2686925]
ENSMUSG00000028347	Tmeff1	-0.659068	0.00846034	transmembrane protein with EGF-like and two follistatin-like domains 1 [Source:MGI Symbol;Acc:MGI:1926810]
ENSMUSG00000022021	Diaph3	-0.659174	0.0184071	diaphanous related formin 3 [Source:MGI Symbol;Acc:MGI:1927222]
ENSMUSG00000026202	Tuba4a	-0.663008	0.045582	tubulin, alpha 4A [Source:MGI Symbol;Acc:MGI:1095410]
ENSMUSG00000034663	Bmp2k	-0.665155	0.0129725	BMP2 inducible kinase [Source:MGI Symbol;Acc:MGI:2155456]
ENSMUSG00000040621	Gemin8	-0.667697	0.0336863	gem (nuclear organelle) associated protein 8 [Source:MGI Symbol;Acc:MGI:2384300]
ENSMUSG00000037419	Endod1	-0.667887	0.0290161	endonuclease domain containing 1 [Source:MGI Symbol;Acc:MGI:1919196]
ENSMUSG00000026737	Pip4k2a	-0.669818	0.0188104	phosphatidylinositol-5-phosphate 4-kinase, type II, alpha [Source:MGI Symbol;Acc:MGI:1298206]
ENSMUSG00000042097	Zfp239	-0.671434	0.0128731	zinc finger protein 239 [Source:MGI Symbol;Acc:MGI:1306812]
ENSMUSG00000039470	Zdhhc2	-0.671688	0.0232056	zinc finger, DHHC domain containing 2 [Source:MGI Symbol;Acc:MGI:1923452]
ENSMUSG00000020053	Igf1	-0.677583	0.0258869	insulin-like growth factor 1 [Source:MGI Symbol;Acc:MGI:96432]
ENSMUSG00000037991	Rmi2	-0.681573	0.0175277	RecQ mediated genome instability 2 [Source:MGI Symbol;Acc:MGI:2685383]
ENSMUSG00000090272	Mndal	-0.681909	0.0338123	myeloid nuclear differentiation antigen like [Source:MGI Symbol;Acc:MGI:3780953]
ENSMUSG00000029730	Mcm7	-0.683385	0.0363329	minichromosome maintenance complex component 7 [Source:MGI Symbol;Acc:MGI:1298398]
ENSMUSG00000039987	Phtf2	-0.684832	0.00354553	putative homeodomain transcription factor 2 [Source:MGI Symbol;Acc:MGI:1916020]
ENSMUSG00000021693	Kif2a	-0.686825	0.0245239	kinesin family member 2A [Source:MGI Symbol;Acc:MGI:108390]
ENSMUSG00000027303	Ptpra	-0.694946	0.0159715	protein tyrosine phosphatase, receptor type, A [Source:MGI Symbol;Acc:MGI:97808]
ENSMUSG00000028789	Azin2	-0.70197	0.00466013	antizyme inhibitor 2 [Source:MGI Symbol;Acc:MGI:2442093]
ENSMUSG00000038379	Ttk	-0.702546	0.0347259	Ttk protein kinase [Source:MGI Symbol;Acc:MGI:1194921]
ENSMUSG00000056091	St3gal5	-0.703479	0.00490344	ST3 beta-galactoside alpha-2,3-sialyltransferase 5 [Source:MGI Symbol;Acc:MGI:1339963]
ENSMUSG00000023992	Trem2	-0.706158	0.0343628	triggering receptor expressed on myeloid cells 2 [Source:MGI Symbol;Acc:MGI:1913150]
ENSMUSG00000004085	Map3k20	-0.708533	0.00539762	mitogen-activated protein kinase kinase kinase 20 [Source:MGI Symbol;Acc:MGI:2443258]
ENSMUSG00000074758	Gm5535	-0.71035	0.0485607	predicted gene 5535 [Source:MGI Symbol;Acc:MGI:3645019]
ENSMUSG00000036768	Kif15	-0.714729	0.0162758	kinesin family member 15 [Source:MGI Symbol;Acc:MGI:1098258]
ENSMUSG00000027995	Tlr2	-0.718062	0.0260894	toll-like receptor 2 [Source:MGI Symbol;Acc:MGI:1346060]
ENSMUSG00000028621	Cyb5rl	-0.722087	0.0144409	cytochrome b5 reductase-like [Source:MGI Symbol;Acc:MGI:1919657]
ENSMUSG00000039187	Fanci	-0.722258	0.00323455	Fanconi anemia, complementation group I [Source:MGI Symbol;Acc:MGI:2384790]
ENSMUSG00000029413	Naaa	-0.723342	0.0476917	N-acylethanolamine acid amidase [Source:MGI Symbol;Acc:MGI:1914361]
ENSMUSG00000022074	Tnfrsf10b	-0.724005	0.0264324	tumor necrosis factor receptor superfamily, member 10b [Source:MGI Symbol;Acc:MGI:1341090]
ENSMUSG00000019966	Kitl	-0.727566	0.0456807	kit ligand [Source:MGI Symbol;Acc:MGI:96974]
ENSMUSG00000072872	Rybp	-0.729599	0.0421283	RING1 and YY1 binding protein [Source:MGI Symbol;Acc:MGI:1929059]
ENSMUSG00000017386	Traf4	-0.732669	0.0384257	TNF receptor associated factor 4 [Source:MGI Symbol;Acc:MGI:1202880]
ENSMUSG00000027379	Bub1	-0.736897	0.0159715	BUB1, mitotic checkpoint serine/threonine kinase [Source:MGI Symbol;Acc:MGI:1100510]
ENSMUSG00000028926	Cdk14	-0.739994	0.00639753	cyclin-dependent kinase 14 [Source:MGI Symbol;Acc:MGI:894318]
ENSMUSG00000021025	Nfkbia	-0.742633	0.00824607	nuclear factor of kappa light polypeptide gene enhancer in B cells inhibitor, alpha [Source:MGI Symbol;Acc:MGI:104741]
ENSMUSG00000026196	Bard1	-0.742953	0.0471334	BRCA1 associated RING domain 1 [Source:MGI Symbol;Acc:MGI:1328361]
ENSMUSG00000005103	Wdr1	-0.744377	0.0118283	WD repeat domain 1 [Source:MGI Symbol;Acc:MGI:1337100]
ENSMUSG00000042331	Specc1	-0.749816	0.00759779	sperm antigen with calponin homology and coiled-coil domains 1 [Source:MGI Symbol;Acc:MGI:2442356]
ENSMUSG00000024525	Impa2	-0.761971	0.00200455	inositol (myo)-1(or 4)-monophosphatase 2 [Source:MGI Symbol;Acc:MGI:2149728]
ENSMUSG00000022474	Pmm1	-0.763327	0.0420506	phosphomannomutase 1 [Source:MGI Symbol;Acc:MGI:1353418]
ENSMUSG00000046380	Jrk	-0.763468	0.0168676	jerky [Source:MGI Symbol;Acc:MGI:106214]
ENSMUSG00000036875	Dna2	-0.769537	0.00608665	DNA replication helicase/nuclease 2 [Source:MGI Symbol;Acc:MGI:2443732]
ENSMUSG00000028034	Fubp1	-0.770701	0.0197091	far upstream element (FUSE) binding protein 1 [Source:MGI Symbol;Acc:MGI:1196294]
ENSMUSG00000079003	Samd1	-0.772071	0.0425084	sterile alpha motif domain containing 1 [Source:MGI Symbol;Acc:MGI:2142433]
ENSMUSG00000032373	Car12	-0.776789	0.0420506	carbonic anhydrase 12 [Source:MGI Symbol;Acc:MGI:1923709]
ENSMUSG00000073008	Gpr174	-0.781877	0.0397024	G protein-coupled receptor 174 [Source:MGI Symbol;Acc:MGI:2685222]
ENSMUSG00000023942	Slc29a1	-0.782374	0.0280304	solute carrier family 29 (nucleoside transporters), member 1 [Source:MGI Symbol;Acc:MGI:1927073]
ENSMUSG00000020739	Nup85	-0.783502	0.0173106	nucleoporin 85 [Source:MGI Symbol;Acc:MGI:3046173]
ENSMUSG00000028792	Ak2	-0.79178	0.0470558	adenylate kinase 2 [Source:MGI Symbol;Acc:MGI:87978]
ENSMUSG00000024732	Ccdc86	-0.794221	0.0375154	coiled-coil domain containing 86 [Source:MGI Symbol;Acc:MGI:1277220]
ENSMUSG00000050549	5730508B09Rik	-0.796328	0.0149478	RIKEN cDNA 5730508B09 gene [Source:MGI Symbol;Acc:MGI:1917867]
ENSMUSG00000022126	Acod1	-0.796817	0.00804386	aconitate decarboxylase 1 [Source:MGI Symbol;Acc:MGI:103206]
ENSMUSG00000029833	Trim24	-0.799456	0.0485607	tripartite motif-containing 24 [Source:MGI Symbol;Acc:MGI:109275]
ENSMUSG00000021556	Golm1	-0.80039	0.0384082	golgi membrane protein 1 [Source:MGI Symbol;Acc:MGI:1917329]
ENSMUSG00000022148	Fyb	-0.801084	0.0159715	FYN binding protein [Source:MGI Symbol;Acc:MGI:1346327]
ENSMUSG00000040328	Olfr56	-0.801145	0.0112684	olfactory receptor 56 [Source:MGI Symbol;Acc:MGI:1333785]
ENSMUSG00000027323	Rad51	-0.801995	0.0317923	RAD51 recombinase [Source:MGI Symbol;Acc:MGI:97890]
ENSMUSG00000020649	Rrm2	-0.803722	0.0061073	ribonucleotide reductase M2 [Source:MGI Symbol;Acc:MGI:98181]
ENSMUSG00000035378	Shq1	-0.807229	0.0157979	SHQ1 homolog (S. cerevisiae) [Source:MGI Symbol;Acc:MGI:1919421]
ENSMUSG00000035297	Cops4	-0.807249	0.0485806	COP9 signalosome subunit 4 [Source:MGI Symbol;Acc:MGI:1349414]
ENSMUSG00000001761	Smo	-0.807392	0.0152378	smoothened, frizzled class receptor [Source:MGI Symbol;Acc:MGI:108075]
ENSMUSG00000097145	9230114K14Rik	-0.812778	0.0425084	RIKEN cDNA 9230114K14 gene [Source:MGI Symbol;Acc:MGI:3041212]
ENSMUSG00000033777	Tlr13	-0.813954	0.0310068	toll-like receptor 13 [Source:MGI Symbol;Acc:MGI:3045213]
ENSMUSG00000024570	Rbfa	-0.818548	0.00197228	ribosome binding factor A [Source:MGI Symbol;Acc:MGI:1915981]
ENSMUSG00000017499	Cdc6	-0.819441	0.0141473	cell division cycle 6 [Source:MGI Symbol;Acc:MGI:1345150]
ENSMUSG00000024151	Msh2	-0.822462	0.0329293	mutS homolog 2 [Source:MGI Symbol;Acc:MGI:101816]
ENSMUSG00000022034	Esco2	-0.822588	0.0495548	establishment of sister chromatid cohesion N-acetyltransferase 2 [Source:MGI Symbol;Acc:MGI:1919238]
ENSMUSG00000037306	Man1c1	-0.829613	0.0454991	mannosidase, alpha, class 1C, member 1 [Source:MGI Symbol;Acc:MGI:2446214]
ENSMUSG00000027454	Gins1	-0.832102	0.0418052	GINS complex subunit 1 (Psf1 homolog) [Source:MGI Symbol;Acc:MGI:1916520]
ENSMUSG00000038644	Pold1	-0.834073	0.0291355	polymerase (DNA directed), delta 1, catalytic subunit [Source:MGI Symbol;Acc:MGI:97741]
ENSMUSG00000039910	Cited2	-0.839221	0.0128499	Cbp/p300-interacting transactivator, with Glu/Asp-rich carboxy-terminal domain, 2 [Source:MGI Symbol;Acc:MGI:1306784]
ENSMUSG00000040552	C3ar1	-0.841318	0.0403635	complement component 3a receptor 1 [Source:MGI Symbol;Acc:MGI:1097680]
ENSMUSG00000022945	Chaf1b	-0.842109	0.00354553	chromatin assembly factor 1, subunit B (p60) [Source:MGI Symbol;Acc:MGI:1314881]
ENSMUSG00000026669	Mcm10	-0.847723	0.00749955	minichromosome maintenance 10 replication initiation factor [Source:MGI Symbol;Acc:MGI:1917274]
ENSMUSG00000032089	Il10ra	-0.851466	0.00399047	interleukin 10 receptor, alpha [Source:MGI Symbol;Acc:MGI:96538]
ENSMUSG00000024579	Pcyox1l	-0.852458	0.014723	prenylcysteine oxidase 1 like [Source:MGI Symbol;Acc:MGI:3606062]
ENSMUSG00000058163	Gm5431	-0.854694	0.0239006	predicted gene 5431 [Source:MGI Symbol;Acc:MGI:3645205]
ENSMUSG00000031093	Dock11	-0.85542	0.0338123	dedicator of cytokinesis 11 [Source:MGI Symbol;Acc:MGI:1923224]
ENSMUSG00000053477	Tcf4	-0.856018	0.0382088	transcription factor 4 [Source:MGI Symbol;Acc:MGI:98506]
ENSMUSG00000000028	Cdc45	-0.858899	0.00166743	cell division cycle 45 [Source:MGI Symbol;Acc:MGI:1338073]
ENSMUSG00000084910	C630043F03Rik	-0.86179	0.0493742	RIKEN cDNA C630043F03 gene [Source:MGI Symbol;Acc:MGI:1915535]
ENSMUSG00000042155	Klhl23	-0.862115	0.0130037	kelch-like 23 [Source:MGI Symbol;Acc:MGI:2683536]
ENSMUSG00000038175	Mylip	-0.862747	0.0394882	myosin regulatory light chain interacting protein [Source:MGI Symbol;Acc:MGI:2388271]
ENSMUSG00000063234	Gpr84	-0.863399	0.0132096	G protein-coupled receptor 84 [Source:MGI Symbol;Acc:MGI:1934129]
ENSMUSG00000056220	Pla2g4a	-0.873557	0.0138861	phospholipase A2, group IVA (cytosolic, calcium-dependent) [Source:MGI Symbol;Acc:MGI:1195256]
ENSMUSG00000027763	Mbnl1	-0.878562	0.00511931	muscleblind-like 1 (Drosophila) [Source:MGI Symbol;Acc:MGI:1928482]
ENSMUSG00000030431	Tmem238	-0.879304	0.00702835	transmembrane protein 238 [Source:MGI Symbol;Acc:MGI:1922935]
ENSMUSG00000021108	Prkch	-0.884723	0.00523287	protein kinase C, eta [Source:MGI Symbol;Acc:MGI:97600]
ENSMUSG00000022793	B4galt4	-0.885188	0.00435297	UDP-Gal:betaGlcNAc beta 1,4-galactosyltransferase, polypeptide 4 [Source:MGI Symbol;Acc:MGI:1928387]
ENSMUSG00000020271	Fbxw11	-0.885977	0.00670432	F-box and WD-40 domain protein 11 [Source:MGI Symbol;Acc:MGI:2144023]
ENSMUSG00000029366	Dck	-0.887916	0.000996351	deoxycytidine kinase [Source:MGI Symbol;Acc:MGI:102726]
ENSMUSG00000044026	Slc35g1	-0.889016	0.00935521	solute carrier family 35, member G1 [Source:MGI Symbol;Acc:MGI:2444789]
ENSMUSG00000041765	Ubac2	-0.889885	0.000352083	ubiquitin associated domain containing 2 [Source:MGI Symbol;Acc:MGI:1916139]
ENSMUSG00000047250	Ptgs1	-0.890363	0.0128174	prostaglandin-endoperoxide synthase 1 [Source:MGI Symbol;Acc:MGI:97797]
ENSMUSG00000044367	Slc16a13	-0.892091	0.0259737	solute carrier family 16 (monocarboxylic acid transporters), member 13 [Source:MGI Symbol;Acc:MGI:1916559]
ENSMUSG00000041229	Phf8	-0.892881	0.0397024	PHD finger protein 8 [Source:MGI Symbol;Acc:MGI:2444341]
ENSMUSG00000021048	Mthfd1	-0.894497	0.0495548	methylenetetrahydrofolate dehydrogenase (NADP+ dependent), methenyltetrahydrofolate cyclohydrolase, formyltetrahydrofolate synthase [Source:MGI Symbol;Acc:MGI:1342005]
ENSMUSG00000041515	Irf8	-0.894808	0.0454991	interferon regulatory factor 8 [Source:MGI Symbol;Acc:MGI:96395]
ENSMUSG00000066235	Pomgnt2	-0.895673	0.00118797	protein O-linked mannose beta 1,4-N-acetylglucosaminyltransferase 2 [Source:MGI Symbol;Acc:MGI:2143424]
ENSMUSG00000021822	Plau	-0.896985	0.00431	plasminogen activator, urokinase [Source:MGI Symbol;Acc:MGI:97611]
ENSMUSG00000034792	Gna15	-0.89821	0.0268126	guanine nucleotide binding protein, alpha 15 [Source:MGI Symbol;Acc:MGI:95770]
ENSMUSG00000022472	Desi1	-0.898453	0.0391818	desumoylating isopeptidase 1 [Source:MGI Symbol;Acc:MGI:106313]
ENSMUSG00000039783	Kmo	-0.901074	0.00868744	kynurenine 3-monooxygenase (kynurenine 3-hydroxylase) [Source:MGI Symbol;Acc:MGI:2138151]
ENSMUSG00000073910	Mob3b	-0.902071	0.0475818	MOB kinase activator 3B [Source:MGI Symbol;Acc:MGI:2664539]
ENSMUSG00000029217	Tec	-0.902196	0.00310539	tec protein tyrosine kinase [Source:MGI Symbol;Acc:MGI:98662]
ENSMUSG00000039748	Exo1	-0.90416	0.000237177	exonuclease 1 [Source:MGI Symbol;Acc:MGI:1349427]
ENSMUSG00000059810	Rgs3	-0.904665	0.0366023	regulator of G-protein signaling 3 [Source:MGI Symbol;Acc:MGI:1354734]
ENSMUSG00000032698	Lmo2	-0.90531	0.0028407	LIM domain only 2 [Source:MGI Symbol;Acc:MGI:102811]
ENSMUSG00000040274	Cdk6	-0.905429	0.0391818	cyclin-dependent kinase 6 [Source:MGI Symbol;Acc:MGI:1277162]
ENSMUSG00000062949	Atp11c	-0.909175	0.0176214	ATPase, class VI, type 11C [Source:MGI Symbol;Acc:MGI:1859661]
ENSMUSG00000097908	4933404O12Rik	-0.911175	0.0168258	RIKEN cDNA 4933404O12 gene [Source:MGI Symbol;Acc:MGI:1914002]
ENSMUSG00000040350	Trim7	-0.915051	0.0291822	tripartite motif-containing 7 [Source:MGI Symbol;Acc:MGI:2137353]
ENSMUSG00000030104	Edem1	-0.917308	0.00844216	ER degradation enhancer, mannosidase alpha-like 1 [Source:MGI Symbol;Acc:MGI:2180139]
ENSMUSG00000036533	Cdc42ep3	-0.920725	0.00162108	CDC42 effector protein (Rho GTPase binding) 3 [Source:MGI Symbol;Acc:MGI:2384718]
ENSMUSG00000050410	Tcf19	-0.926991	0.012193	transcription factor 19 [Source:MGI Symbol;Acc:MGI:103180]
ENSMUSG00000043648	Pld6	-0.934863	0.0206279	phospholipase D family, member 6 [Source:MGI Symbol;Acc:MGI:2687283]
ENSMUSG00000037405	Icam1	-0.934901	0.00399145	intercellular adhesion molecule 1 [Source:MGI Symbol;Acc:MGI:96392]
ENSMUSG00000026833	Olfm1	-0.94029	0.0466262	olfactomedin 1 [Source:MGI Symbol;Acc:MGI:1860437]
ENSMUSG00000033083	Tbc1d4	-0.946018	0.020417	TBC1 domain family, member 4 [Source:MGI Symbol;Acc:MGI:2429660]
ENSMUSG00000022272	Myo10	-0.949494	0.0205882	myosin X [Source:MGI Symbol;Acc:MGI:107716]
ENSMUSG00000035078	Mtmr9	-0.956768	0.00372613	myotubularin related protein 9 [Source:MGI Symbol;Acc:MGI:2442842]
ENSMUSG00000026630	Batf3	-0.95685	0.0174201	basic leucine zipper transcription factor, ATF-like 3 [Source:MGI Symbol;Acc:MGI:1925491]
ENSMUSG00000021886	Gpr65	-0.961902	0.00488071	G-protein coupled receptor 65 [Source:MGI Symbol;Acc:MGI:108031]
ENSMUSG00000052364	B630019K06Rik	-0.963609	0.00670432	RIKEN cDNA B630019K06 gene [Source:MGI Symbol;Acc:MGI:2147918]
ENSMUSG00000038732	Mboat1	-0.966156	0.0213495	membrane bound O-acyltransferase domain containing 1 [Source:MGI Symbol;Acc:MGI:2387184]
ENSMUSG00000026447	Pik3c2b	-0.966955	0.0232056	phosphoinositide-3-kinase, class 2, beta polypeptide [Source:MGI Symbol;Acc:MGI:2685045]
ENSMUSG00000050914	Ankrd37	-0.967582	0.0184338	ankyrin repeat domain 37 [Source:MGI Symbol;Acc:MGI:3603344]
ENSMUSG00000029276	Glmn	-0.971022	0.0245239	glomulin, FKBP associated protein [Source:MGI Symbol;Acc:MGI:2141180]
ENSMUSG00000024521	Pmaip1	-0.971053	0.00533877	phorbol-12-myristate-13-acetate-induced protein 1 [Source:MGI Symbol;Acc:MGI:1930146]
ENSMUSG00000033182	Kbtbd12	-0.979515	0.0425084	kelch repeat and BTB (POZ) domain containing 12 [Source:MGI Symbol;Acc:MGI:1918481]
ENSMUSG00000059895	Ptp4a3	-0.986754	0.00308572	protein tyrosine phosphatase 4a3 [Source:MGI Symbol;Acc:MGI:1277098]
ENSMUSG00000038180	Spag4	-0.988207	0.00152275	sperm associated antigen 4 [Source:MGI Symbol;Acc:MGI:2444120]
ENSMUSG00000032374	Plod2	-0.989653	0.0157979	procollagen lysine, 2-oxoglutarate 5-dioxygenase 2 [Source:MGI Symbol;Acc:MGI:1347007]
ENSMUSG00000017861	Mybl2	-0.990653	0.0485607	myeloblastosis oncogene-like 2 [Source:MGI Symbol;Acc:MGI:101785]
ENSMUSG00000041075	Fzd7	-0.991006	0.0232056	frizzled class receptor 7 [Source:MGI Symbol;Acc:MGI:108570]
ENSMUSG00000027351	Spred1	-0.992135	0.000611155	sprouty protein with EVH-1 domain 1, related sequence [Source:MGI Symbol;Acc:MGI:2150016]
ENSMUSG00000020120	Plek	-0.994402	0.00154885	pleckstrin [Source:MGI Symbol;Acc:MGI:1860485]
ENSMUSG00000021871	Pnp	-0.997236	0.000802985	purine-nucleoside phosphorylase [Source:MGI Symbol;Acc:MGI:97365]
ENSMUSG00000070738	Dgkd	-1.00021	0.0214481	diacylglycerol kinase, delta [Source:MGI Symbol;Acc:MGI:2138334]
ENSMUSG00000026360	Rgs2	-1.00439	0.00154885	regulator of G-protein signaling 2 [Source:MGI Symbol;Acc:MGI:1098271]
ENSMUSG00000015112	Slc25a13	-1.00563	0.00490344	solute carrier family 25 (mitochondrial carrier, adenine nucleotide translocator), member 13 [Source:MGI Symbol;Acc:MGI:1354721]
ENSMUSG00000029333	#N/A	-1.0087	0.045582	#N/A
ENSMUSG00000028702	Rad54l	-1.00953	0.000535406	RAD54 like (S. cerevisiae) [Source:MGI Symbol;Acc:MGI:894697]
ENSMUSG00000045414	1190002N15Rik	-1.01049	0.0141473	RIKEN cDNA 1190002N15 gene [Source:MGI Symbol;Acc:MGI:1916111]
ENSMUSG00000042498	D330045A20Rik	-1.01361	0.00751034	RIKEN cDNA D330045A20 gene [Source:MGI Symbol;Acc:MGI:2147848]
ENSMUSG00000038291	Snx25	-1.02457	0.00370408	sorting nexin 25 [Source:MGI Symbol;Acc:MGI:2142610]
ENSMUSG00000039206	Daglb	-1.02625	0.00730423	diacylglycerol lipase, beta [Source:MGI Symbol;Acc:MGI:2442032]
ENSMUSG00000016528	Mapkapk2	-1.0279	0.0384257	MAP kinase-activated protein kinase 2 [Source:MGI Symbol;Acc:MGI:109298]
ENSMUSG00000031903	Pla2g15	-1.02852	0.0104211	phospholipase A2, group XV [Source:MGI Symbol;Acc:MGI:2178076]
ENSMUSG00000039377	Hlx	-1.02854	0.03175	H2.0-like homeobox [Source:MGI Symbol;Acc:MGI:96109]
ENSMUSG00000002228	Ppm1j	-1.03598	0.000563951	protein phosphatase 1J [Source:MGI Symbol;Acc:MGI:1919137]
ENSMUSG00000030228	Pik3c2g	-1.03656	0.00583622	phosphatidylinositol 3-kinase, C2 domain containing, gamma polypeptide [Source:MGI Symbol;Acc:MGI:1203730]
ENSMUSG00000020589	Fam49a	-1.03705	0.0139094	family with sequence similarity 49, member A [Source:MGI Symbol;Acc:MGI:1261783]
ENSMUSG00000057706	Mex3b	-1.03901	0.0129235	mex3 RNA binding family member B [Source:MGI Symbol;Acc:MGI:1918252]
ENSMUSG00000025314	Ptprj	-1.043	0.0454991	protein tyrosine phosphatase, receptor type, J [Source:MGI Symbol;Acc:MGI:104574]
ENSMUSG00000022265	Ank	-1.04398	0.00106991	progressive ankylosis [Source:MGI Symbol;Acc:MGI:3045421]
ENSMUSG00000022246	Rai14	-1.04584	0.000932863	retinoic acid induced 14 [Source:MGI Symbol;Acc:MGI:1922896]
ENSMUSG00000000982	Ccl3	-1.04666	0.0446629	chemokine (C-C motif) ligand 3 [Source:MGI Symbol;Acc:MGI:98260]
ENSMUSG00000006678	Pola1	-1.04757	0.00138507	polymerase (DNA directed), alpha 1 [Source:MGI Symbol;Acc:MGI:99660]
ENSMUSG00000030447	Cyfip1	-1.05112	0.0177469	cytoplasmic FMR1 interacting protein 1 [Source:MGI Symbol;Acc:MGI:1338801]
ENSMUSG00000031155	Pim2	-1.06197	0.0225364	proviral integration site 2 [Source:MGI Symbol;Acc:MGI:97587]
ENSMUSG00000022102	Dok2	-1.06737	0.000172929	docking protein 2 [Source:MGI Symbol;Acc:MGI:1332623]
ENSMUSG00000001768	Rin2	-1.07058	0.00583683	Ras and Rab interactor 2 [Source:MGI Symbol;Acc:MGI:1921280]
ENSMUSG00000029414	Kntc1	-1.07228	0.0310618	kinetochore associated 1 [Source:MGI Symbol;Acc:MGI:2673709]
ENSMUSG00000029174	Tbc1d1	-1.08993	0.0177066	TBC1 domain family, member 1 [Source:MGI Symbol;Acc:MGI:1889508]
ENSMUSG00000055541	Lair1	-1.09323	0.0157979	leukocyte-associated Ig-like receptor 1 [Source:MGI Symbol;Acc:MGI:105492]
ENSMUSG00000032507	Fbxl2	-1.09818	0.000561339	F-box and leucine-rich repeat protein 2 [Source:MGI Symbol;Acc:MGI:1919429]
ENSMUSG00000046295	Ankle1	-1.09962	0.0146609	ankyrin repeat and LEM domain containing 1 [Source:MGI Symbol;Acc:MGI:1918775]
ENSMUSG00000025792	Slc25a10	-1.10112	0.0162758	solute carrier family 25 (mitochondrial carrier, dicarboxylate transporter), member 10 [Source:MGI Symbol;Acc:MGI:1353497]
ENSMUSG00000021759	Plpp1	-1.10246	0.000941371	phospholipid phosphatase 1 [Source:MGI Symbol;Acc:MGI:108412]
ENSMUSG00000055184	Fam72a	-1.10756	0.000574189	family with sequence similarity 72, member A [Source:MGI Symbol;Acc:MGI:1919669]
ENSMUSG00000030978	Rrm1	-1.11507	0.0183599	ribonucleotide reductase M1 [Source:MGI Symbol;Acc:MGI:98180]
ENSMUSG00000056888	Glipr1	-1.11912	0.0147246	GLI pathogenesis-related 1 (glioma) [Source:MGI Symbol;Acc:MGI:1920940]
ENSMUSG00000020658	Efr3b	-1.12003	0.0236357	EFR3 homolog B [Source:MGI Symbol;Acc:MGI:2444851]
ENSMUSG00000030223	Ptpro	-1.12109	0.0209407	protein tyrosine phosphatase, receptor type, O [Source:MGI Symbol;Acc:MGI:1097152]
ENSMUSG00000023034	Nr4a1	-1.12551	0.00666676	nuclear receptor subfamily 4, group A, member 1 [Source:MGI Symbol;Acc:MGI:1352454]
ENSMUSG00000030102	Itpr1	-1.12603	0.0441123	inositol 1,4,5-trisphosphate receptor 1 [Source:MGI Symbol;Acc:MGI:96623]
ENSMUSG00000024039	Cbs	-1.12702	0.0456401	cystathionine beta-synthase [Source:MGI Symbol;Acc:MGI:88285]
ENSMUSG00000038776	Ephx1	-1.12955	0.00235004	epoxide hydrolase 1, microsomal [Source:MGI Symbol;Acc:MGI:95405]
ENSMUSG00000046179	E2f8	-1.13479	0.0464013	E2F transcription factor 8 [Source:MGI Symbol;Acc:MGI:1922038]
ENSMUSG00000034023	Fancd2	-1.13567	0.00430625	Fanconi anemia, complementation group D2 [Source:MGI Symbol;Acc:MGI:2448480]
ENSMUSG00000024781	Lipa	-1.13583	0.00791252	lysosomal acid lipase A [Source:MGI Symbol;Acc:MGI:96789]
ENSMUSG00000004952	Rasa4	-1.13655	0.0488883	RAS p21 protein activator 4 [Source:MGI Symbol;Acc:MGI:1858600]
ENSMUSG00000043067	Dpy19l1	-1.14003	0.00530664	dpy-19-like 1 (C. elegans) [Source:MGI Symbol;Acc:MGI:1915685]
ENSMUSG00000023367	Tmem176a	-1.14579	0.00589944	transmembrane protein 176A [Source:MGI Symbol;Acc:MGI:1913308]
ENSMUSG00000045502	Hcar2	-1.15034	0.00379225	hydroxycarboxylic acid receptor 2 [Source:MGI Symbol;Acc:MGI:1933383]
ENSMUSG00000059994	Fcrl1	-1.15201	0.000174215	Fc receptor-like 1 [Source:MGI Symbol;Acc:MGI:2442862]
ENSMUSG00000022673	Mcm4	-1.1586	0.0330261	minichromosome maintenance complex component 4 [Source:MGI Symbol;Acc:MGI:103199]
ENSMUSG00000028459	Cd72	-1.15939	0.000295276	CD72 antigen [Source:MGI Symbol;Acc:MGI:88345]
ENSMUSG00000035914	Cd276	-1.16102	0.0398889	CD276 antigen [Source:MGI Symbol;Acc:MGI:2183926]
ENSMUSG00000023947	Nfkbie	-1.16491	0.000909336	nuclear factor of kappa light polypeptide gene enhancer in B cells inhibitor, epsilon [Source:MGI Symbol;Acc:MGI:1194908]
ENSMUSG00000001228	Uhrf1	-1.16596	0.0324835	ubiquitin-like, containing PHD and RING finger domains, 1 [Source:MGI Symbol;Acc:MGI:1338889]
ENSMUSG00000087612	A230005M16Rik	-1.17364	0.0152378	RIKEN cDNA A230005M16 gene [Source:MGI Symbol;Acc:MGI:3603401]
ENSMUSG00000041112	Elmo1	-1.17494	0.00372558	engulfment and cell motility 1 [Source:MGI Symbol;Acc:MGI:2153044]
ENSMUSG00000019838	Slc16a10	-1.17703	0.00247718	solute carrier family 16 (monocarboxylic acid transporters), member 10 [Source:MGI Symbol;Acc:MGI:1919722]
ENSMUSG00000026355	Mcm6	-1.18571	0.00800342	minichromosome maintenance complex component 6 [Source:MGI Symbol;Acc:MGI:1298227]
ENSMUSG00000024451	Arap3	-1.18727	0.0473684	ArfGAP with RhoGAP domain, ankyrin repeat and PH domain 3 [Source:MGI Symbol;Acc:MGI:2147274]
ENSMUSG00000055782	Abcd2	-1.19193	0.00118544	ATP-binding cassette, sub-family D (ALD), member 2 [Source:MGI Symbol;Acc:MGI:1349467]
ENSMUSG00000048537	Phldb1	-1.19535	0.0466262	pleckstrin homology like domain, family B, member 1 [Source:MGI Symbol;Acc:MGI:2143230]
ENSMUSG00000018906	P4ha2	-1.19979	0.00150639	procollagen-proline, 2-oxoglutarate 4-dioxygenase (proline 4-hydroxylase), alpha II polypeptide [Source:MGI Symbol;Acc:MGI:894286]
ENSMUSG00000019214	Chtf18	-1.20513	0.0113194	CTF18, chromosome transmission fidelity factor 18 [Source:MGI Symbol;Acc:MGI:2384887]
ENSMUSG00000024401	Tnf	-1.21189	0.0282653	tumor necrosis factor [Source:MGI Symbol;Acc:MGI:104798]
ENSMUSG00000027130	Slc12a6	-1.21338	0.0484487	solute carrier family 12, member 6 [Source:MGI Symbol;Acc:MGI:2135960]
ENSMUSG00000024669	Cd5	-1.22093	0.013892	CD5 antigen [Source:MGI Symbol;Acc:MGI:88340]
ENSMUSG00000025915	Sgk3	-1.2312	0.00269108	serum/glucocorticoid regulated kinase 3 [Source:MGI Symbol;Acc:MGI:2182368]
ENSMUSG00000026879	Gsn	-1.25267	0.0118822	gelsolin [Source:MGI Symbol;Acc:MGI:95851]
ENSMUSG00000022836	Mylk	-1.26143	0.00343523	myosin, light polypeptide kinase [Source:MGI Symbol;Acc:MGI:894806]
ENSMUSG00000034731	Dgkh	-1.26756	0.0184878	diacylglycerol kinase, eta [Source:MGI Symbol;Acc:MGI:2444188]
ENSMUSG00000025810	Nrp1	-1.26974	0.0115724	neuropilin 1 [Source:MGI Symbol;Acc:MGI:106206]
ENSMUSG00000050272	Dscam	-1.27148	0.0184878	DS cell adhesion molecule [Source:MGI Symbol;Acc:MGI:1196281]
ENSMUSG00000033450	Tagap	-1.28866	0.0476917	T cell activation Rho GTPase activating protein [Source:MGI Symbol;Acc:MGI:3615484]
ENSMUSG00000026090	2010300C02Rik	-1.29285	0.0197409	RIKEN cDNA 2010300C02 gene [Source:MGI Symbol;Acc:MGI:1919347]
ENSMUSG00000022861	Dgkg	-1.29537	0.00166743	diacylglycerol kinase, gamma [Source:MGI Symbol;Acc:MGI:105060]
ENSMUSG00000042082	Arsb	-1.2956	0.0282433	arylsulfatase B [Source:MGI Symbol;Acc:MGI:88075]
ENSMUSG00000028396	2310002L09Rik	-1.2984	0.0264324	RIKEN cDNA 2310002L09 gene [Source:MGI Symbol;Acc:MGI:1916780]
ENSMUSG00000055148	Klf2	-1.30223	0.0246864	Kruppel-like factor 2 (lung) [Source:MGI Symbol;Acc:MGI:1342772]
ENSMUSG00000004266	Ptpn6	-1.3128	0.00077566	protein tyrosine phosphatase, non-receptor type 6 [Source:MGI Symbol;Acc:MGI:96055]
ENSMUSG00000042106	Fam212a	-1.31493	0.013892	family with sequence similarity 212, member A [Source:MGI Symbol;Acc:MGI:1915426]
ENSMUSG00000022377	Asap1	-1.31552	0.0225364	ArfGAP with SH3 domain, ankyrin repeat and PH domain1 [Source:MGI Symbol;Acc:MGI:1342335]
ENSMUSG00000014778	Fhod1	-1.32336	0.0410898	formin homology 2 domain containing 1 [Source:MGI Symbol;Acc:MGI:2679008]
ENSMUSG00000022010	Tsc22d1	-1.32614	0.00233457	TSC22 domain family, member 1 [Source:MGI Symbol;Acc:MGI:109127]
ENSMUSG00000029810	Tmem176b	-1.34892	0.00539762	transmembrane protein 176B [Source:MGI Symbol;Acc:MGI:1916348]
ENSMUSG00000031137	Fgf13	-1.34937	0.000169675	fibroblast growth factor 13 [Source:MGI Symbol;Acc:MGI:109178]
ENSMUSG00000021624	Cd180	-1.36028	0.00184721	CD180 antigen [Source:MGI Symbol;Acc:MGI:1194924]
ENSMUSG00000042476	Abcb4	-1.36107	0.000934094	ATP-binding cassette, sub-family B (MDR/TAP), member 4 [Source:MGI Symbol;Acc:MGI:97569]
ENSMUSG00000003617	Cp	-1.36483	9.42213e-05	ceruloplasmin [Source:MGI Symbol;Acc:MGI:88476]
ENSMUSG00000026921	Egfl7	-1.37509	0.00781777	EGF-like domain 7 [Source:MGI Symbol;Acc:MGI:2449923]
ENSMUSG00000029254	Stap1	-1.37809	0.000356037	signal transducing adaptor family member 1 [Source:MGI Symbol;Acc:MGI:1926193]
ENSMUSG00000051457	Spn	-1.38515	0.0189399	sialophorin [Source:MGI Symbol;Acc:MGI:98384]
ENSMUSG00000085316	D330050G23Rik	-1.3868	0.0140599	RIKEN cDNA D330050G23 gene [Source:MGI Symbol;Acc:MGI:2445155]
ENSMUSG00000024968	Rcor2	-1.38957	0.00169731	REST corepressor 2 [Source:MGI Symbol;Acc:MGI:1859854]
ENSMUSG00000039735	Fnbp1l	-1.40422	8.72912e-05	formin binding protein 1-like [Source:MGI Symbol;Acc:MGI:1925642]
ENSMUSG00000015950	Ncf1	-1.41291	0.0188537	neutrophil cytosolic factor 1 [Source:MGI Symbol;Acc:MGI:97283]
ENSMUSG00000026819	Slc25a25	-1.41491	0.00343523	solute carrier family 25 (mitochondrial carrier, phosphate carrier), member 25 [Source:MGI Symbol;Acc:MGI:1915913]
ENSMUSG00000050271	Prag1	-1.42088	0.045582	PEAK1 related kinase activating pseudokinase 1 [Source:MGI Symbol;Acc:MGI:1196223]
ENSMUSG00000027134	Lpcat4	-1.42143	0.00142008	lysophosphatidylcholine acyltransferase 4 [Source:MGI Symbol;Acc:MGI:2138993]
ENSMUSG00000027009	Itga4	-1.42743	0.000725289	integrin alpha 4 [Source:MGI Symbol;Acc:MGI:96603]
ENSMUSG00000022303	Dcstamp	-1.43784	0.000415337	dendrocyte expressed seven transmembrane protein [Source:MGI Symbol;Acc:MGI:1923016]
ENSMUSG00000021876	Rnase4	-1.44492	0.00133605	ribonuclease, RNase A family 4 [Source:MGI Symbol;Acc:MGI:1926217]
ENSMUSG00000026069	Il1rl1	-1.44802	0.000535406	interleukin 1 receptor-like 1 [Source:MGI Symbol;Acc:MGI:98427]
ENSMUSG00000031367	Ap1s2	-1.45859	4.88339e-06	adaptor-related protein complex 1, sigma 2 subunit [Source:MGI Symbol;Acc:MGI:1889383]
ENSMUSG00000025854	Fam20c	-1.46392	0.0248358	family with sequence similarity 20, member C [Source:MGI Symbol;Acc:MGI:2136853]
ENSMUSG00000029648	Flt1	-1.4842	0.0372193	FMS-like tyrosine kinase 1 [Source:MGI Symbol;Acc:MGI:95558]
ENSMUSG00000029925	Tbxas1	-1.49593	0.000932863	thromboxane A synthase 1, platelet [Source:MGI Symbol;Acc:MGI:98497]
ENSMUSG00000019850	Tnfaip3	-1.49789	0.000150338	tumor necrosis factor, alpha-induced protein 3 [Source:MGI Symbol;Acc:MGI:1196377]
ENSMUSG00000038963	Slco4a1	-1.53145	0.00323455	solute carrier organic anion transporter family, member 4a1 [Source:MGI Symbol;Acc:MGI:1351866]
ENSMUSG00000020841	Cpd	-1.55101	0.0231205	carboxypeptidase D [Source:MGI Symbol;Acc:MGI:107265]
ENSMUSG00000078771	Evi2a	-1.55523	0.0184878	ecotropic viral integration site 2a [Source:MGI Symbol;Acc:MGI:95458]
ENSMUSG00000043008	Klhl6	-1.59086	2.03375e-05	kelch-like 6 [Source:MGI Symbol;Acc:MGI:2686922]
ENSMUSG00000026414	Tnnt2	-1.59901	7.01444e-05	troponin T2, cardiac [Source:MGI Symbol;Acc:MGI:104597]
ENSMUSG00000005583	Mef2c	-1.61034	0.000556657	myocyte enhancer factor 2C [Source:MGI Symbol;Acc:MGI:99458]
ENSMUSG00000059588	Calcrl	-1.61581	1.79558e-05	calcitonin receptor-like [Source:MGI Symbol;Acc:MGI:1926944]
ENSMUSG00000040950	Mgl2	-1.62085	0.000161796	macrophage galactose N-acetyl-galactosamine specific lectin 2 [Source:MGI Symbol;Acc:MGI:2385729]
ENSMUSG00000046841	Ckap4	-1.63651	0.0146609	cytoskeleton-associated protein 4 [Source:MGI Symbol;Acc:MGI:2444926]
ENSMUSG00000092035	Peg10	-1.6477	0.00283452	paternally expressed 10 [Source:MGI Symbol;Acc:MGI:2157785]
ENSMUSG00000036526	Card11	-1.65739	0.00718197	caspase recruitment domain family, member 11 [Source:MGI Symbol;Acc:MGI:1916978]
ENSMUSG00000045730	Adrb2	-1.68534	7.29814e-05	adrenergic receptor, beta 2 [Source:MGI Symbol;Acc:MGI:87938]
ENSMUSG00000107585	3300002P13Rik	-1.74416	0.000672569	RIKEN cDNA 3300002P13 gene [Source:MGI Symbol;Acc:MGI:1917480]
ENSMUSG00000004698	Hdac9	-1.77239	2.9394e-06	histone deacetylase 9 [Source:MGI Symbol;Acc:MGI:1931221]
ENSMUSG00000030257	Srgap3	-1.77768	0.00430105	SLIT-ROBO Rho GTPase activating protein 3 [Source:MGI Symbol;Acc:MGI:2152938]
ENSMUSG00000067577	A430093F15Rik	-1.78037	0.000194702	RIKEN cDNA A430093F15 gene [Source:MGI Symbol;Acc:MGI:2685520]
ENSMUSG00000035860	Cdhr3	-1.79679	8.72912e-05	cadherin-related family member 3 [Source:MGI Symbol;Acc:MGI:1916014]
ENSMUSG00000041797	Abca9	-1.83552	1.90166e-05	ATP-binding cassette, sub-family A (ABC1), member 9 [Source:MGI Symbol;Acc:MGI:2386796]
ENSMUSG00000078815	Cacng6	-1.91011	1.00446e-05	calcium channel, voltage-dependent, gamma subunit 6 [Source:MGI Symbol;Acc:MGI:1859168]
ENSMUSG00000024754	Tmem2	-1.95373	0.00576638	transmembrane protein 2 [Source:MGI Symbol;Acc:MGI:1890373]
ENSMUSG00000044162	Tnip3	-1.96153	2.63361e-05	TNFAIP3 interacting protein 3 [Source:MGI Symbol;Acc:MGI:3041165]
ENSMUSG00000015222	Map2	-1.96989	7.01444e-05	microtubule-associated protein 2 [Source:MGI Symbol;Acc:MGI:97175]
ENSMUSG00000033174	Mgll	-1.97544	8.55584e-05	monoglyceride lipase [Source:MGI Symbol;Acc:MGI:1346042]
ENSMUSG00000015340	Cybb	-1.98135	2.02293e-05	cytochrome b-245, beta polypeptide [Source:MGI Symbol;Acc:MGI:88574]
ENSMUSG00000008496	Pou2f2	-2.02057	0.0179329	POU domain, class 2, transcription factor 2 [Source:MGI Symbol;Acc:MGI:101897]
ENSMUSG00000071042	Rasgrp3	-2.04633	0.000311235	RAS, guanyl releasing protein 3 [Source:MGI Symbol;Acc:MGI:3028579]
ENSMUSG00000030156	Cd69	-2.09863	0.000285195	CD69 antigen [Source:MGI Symbol;Acc:MGI:88343]
ENSMUSG00000004105	Angptl2	-2.10111	0.0245239	angiopoietin-like 2 [Source:MGI Symbol;Acc:MGI:1347002]
ENSMUSG00000041695	Kcnj2	-2.31448	7.56872e-06	potassium inwardly-rectifying channel, subfamily J, member 2 [Source:MGI Symbol;Acc:MGI:104744]
ENSMUSG00000028634	Hivep3	-2.31984	0.00519555	human immunodeficiency virus type I enhancer binding protein 3 [Source:MGI Symbol;Acc:MGI:106589]
ENSMUSG00000054263	Lifr	-2.34455	8.59142e-07	leukemia inhibitory factor receptor [Source:MGI Symbol;Acc:MGI:96788]
ENSMUSG00000022747	St3gal6	-2.51352	8.7036e-05	ST3 beta-galactoside alpha-2,3-sialyltransferase 6 [Source:MGI Symbol;Acc:MGI:1888707]
ENSMUSG00000021200	Asb2	-2.63195	0.00105896	ankyrin repeat and SOCS box-containing 2 [Source:MGI Symbol;Acc:MGI:1929743]
ENSMUSG00000000489	Pdgfb	-2.77328	2.72341e-05	platelet derived growth factor, B polypeptide [Source:MGI Symbol;Acc:MGI:97528]
ENSMUSG00000015568	Lpl	-2.82483	4.88339e-06	lipoprotein lipase [Source:MGI Symbol;Acc:MGI:96820]
ENSMUSG00000031722	Hp	-2.84147	1.90166e-05	haptoglobin [Source:MGI Symbol;Acc:MGI:96211]
ENSMUSG00000076617	Ighm	-2.89221	9.15816e-08	immunoglobulin heavy constant mu [Source:MGI Symbol;Acc:MGI:96448]
ENSMUSG00000053063	Clec12a	-3.14551	3.12681e-06	C-type lectin domain family 12, member a [Source:MGI Symbol;Acc:MGI:3040968]
ENSMUSG00000021880	Rnase6	-3.61935	3.12681e-06	ribonuclease, RNase A family, 6 [Source:MGI Symbol;Acc:MGI:1925666]

## Sheet: Vehicle vs LPS
Inhibition of calcium-calmodulin-dependent phosphodiesterase (PDE1) suppresses inflammatory responses
Jennifer J. O’Brien, James P. O'Callaghan, Diane Miller, Suman Chalgeri, Lawrence P. Wennogle, Robert E. Davis, Gretchen L. Snyder, and Joseph P. Hendrick
Differentially Expressed Genes List
Vehicle vs 50 ng/ml LPS treated BV2 cells
Gene ID	Gene Name	logFC	FDR	Gene Description
ENSMUSG00000038067	Csf3	7.92189	3.52723e-09	colony stimulating factor 3 (granulocyte) [Source:MGI Symbol;Acc:MGI:1339751]
ENSMUSG00000027398	Il1b	7.55363	3.24667e-09	interleukin 1 beta [Source:MGI Symbol;Acc:MGI:96543]
ENSMUSG00000105504	Gbp5	7.50912	9.16999e-10	guanylate binding protein 5 [Source:MGI Symbol;Acc:MGI:2429943]
ENSMUSG00000034855	Cxcl10	7.20061	9.97916e-13	chemokine (C-X-C motif) ligand 10 [Source:MGI Symbol;Acc:MGI:1352450]
ENSMUSG00000020638	Cmpk2	6.66286	9.97916e-13	cytidine monophosphate (UMP-CMP) kinase 2, mitochondrial [Source:MGI Symbol;Acc:MGI:99830]
ENSMUSG00000028270	Gbp2	6.55466	1.89226e-12	guanylate binding protein 2 [Source:MGI Symbol;Acc:MGI:102772]
ENSMUSG00000050578	Mmp13	6.45267	8.97945e-10	matrix metallopeptidase 13 [Source:MGI Symbol;Acc:MGI:1340026]
ENSMUSG00000054203	Ifi205	6.05222	1.53669e-09	interferon activated gene 205 [Source:MGI Symbol;Acc:MGI:101847]
ENSMUSG00000020641	Rsad2	6.03067	8.60358e-12	radical S-adenosyl methionine domain containing 2 [Source:MGI Symbol;Acc:MGI:1929628]
ENSMUSG00000062488	Ifit3b	5.98844	1.2953e-10	interferon-induced protein with tetratricopeptide repeats 3B [Source:MGI Symbol;Acc:MGI:3698419]
ENSMUSG00000040264	Gbp2b	5.84745	9.05829e-11	guanylate binding protein 2b [Source:MGI Symbol;Acc:MGI:95666]
ENSMUSG00000054072	Iigp1	5.76202	1.05176e-07	interferon inducible GTPase 1 [Source:MGI Symbol;Acc:MGI:1926259]
ENSMUSG00000026984	Il1f6	5.75027	5.39928e-08	interleukin 1 family, member 6 [Source:MGI Symbol;Acc:MGI:1859324]
ENSMUSG00000025746	Il6	5.74729	3.78793e-07	interleukin 6 [Source:MGI Symbol;Acc:MGI:96559]
ENSMUSG00000000386	Mx1	5.61924	1.84983e-08	MX dynamin-like GTPase 1 [Source:MGI Symbol;Acc:MGI:97243]
ENSMUSG00000074896	Ifit3	5.60396	3.57577e-11	interferon-induced protein with tetratricopeptide repeats 3 [Source:MGI Symbol;Acc:MGI:1101055]
ENSMUSG00000034459	Ifit1	5.57086	9.05829e-11	interferon-induced protein with tetratricopeptide repeats 1 [Source:MGI Symbol;Acc:MGI:99450]
ENSMUSG00000070501	Ifi214	5.52443	2.45495e-07	interferon activated gene 214 [Source:MGI Symbol;Acc:MGI:3584522]
ENSMUSG00000043263	Ifi209	5.41117	1.94621e-10	interferon activated gene 209 [Source:MGI Symbol;Acc:MGI:2138243]
ENSMUSG00000105096	Gbp10	5.37159	2.86603e-08	guanylate-binding protein 10 [Source:MGI Symbol;Acc:MGI:4359647]
ENSMUSG00000078763	Slfn1	5.26537	2.65496e-09	schlafen 1 [Source:MGI Symbol;Acc:MGI:1313259]
ENSMUSG00000045932	Ifit2	5.23295	9.05829e-11	interferon-induced protein with tetratricopeptide repeats 2 [Source:MGI Symbol;Acc:MGI:99449]
ENSMUSG00000079339	Ifit1bl1	5.20825	4.72876e-09	interferon induced protein with tetratricpeptide repeats 1B like 1 [Source:MGI Symbol;Acc:MGI:3650685]
ENSMUSG00000026536	Ifi211	5.16771	6.44223e-09	interferon activated gene 211 [Source:MGI Symbol;Acc:MGI:3041120]
ENSMUSG00000035373	Ccl7	5.11134	1.1966e-06	chemokine (C-C motif) ligand 7 [Source:MGI Symbol;Acc:MGI:99512]
ENSMUSG00000040026	Saa3	5.10207	3.29608e-08	serum amyloid A 3 [Source:MGI Symbol;Acc:MGI:98223]
ENSMUSG00000079363	Gbp4	5.10063	2.66468e-07	guanylate binding protein 4 [Source:MGI Symbol;Acc:MGI:97072]
ENSMUSG00000028268	Gbp3	5.05959	1.02397e-10	guanylate binding protein 3 [Source:MGI Symbol;Acc:MGI:1926263]
ENSMUSG00000104713	Gbp6	5.01267	9.68533e-08	guanylate binding protein 6 [Source:MGI Symbol;Acc:MGI:2140937]
ENSMUSG00000078920	Ifi47	4.98596	7.81093e-07	interferon gamma inducible protein 47 [Source:MGI Symbol;Acc:MGI:99448]
ENSMUSG00000058427	Cxcl2	4.93414	1.38268e-06	chemokine (C-X-C motif) ligand 2 [Source:MGI Symbol;Acc:MGI:1340094]
ENSMUSG00000054404	Slfn5	4.92344	9.92846e-06	schlafen 5 [Source:MGI Symbol;Acc:MGI:1329004]
ENSMUSG00000035692	Isg15	4.91316	6.48552e-09	ISG15 ubiquitin-like modifier [Source:MGI Symbol;Acc:MGI:1855694]
ENSMUSG00000082676	Gm11843	4.89369	8.43644e-05	predicted gene 11843 [Source:MGI Symbol;Acc:MGI:3651166]
ENSMUSG00000027399	Il1a	4.88517	3.57577e-11	interleukin 1 alpha [Source:MGI Symbol;Acc:MGI:96542]
ENSMUSG00000067297	Ifit1bl2	4.83827	4.4789e-09	interferon induced protein with tetratricopeptide repeats 1B like 2 [Source:MGI Symbol;Acc:MGI:2148249]
ENSMUSG00000039304	Tnfsf10	4.83416	1.48214e-09	tumor necrosis factor (ligand) superfamily, member 10 [Source:MGI Symbol;Acc:MGI:107414]
ENSMUSG00000027360	Hdc	4.79424	2.20901e-09	histidine decarboxylase [Source:MGI Symbol;Acc:MGI:96062]
ENSMUSG00000018930	Ccl4	4.76983	1.25408e-08	chemokine (C-C motif) ligand 4 [Source:MGI Symbol;Acc:MGI:98261]
ENSMUSG00000102433	Gm38050	4.75996	2.60509e-06	predicted gene, 38050 [Source:MGI Symbol;Acc:MGI:5611278]
ENSMUSG00000082292	Gm12250	4.73757	4.7028e-09	predicted gene 12250 [Source:MGI Symbol;Acc:MGI:3649299]
ENSMUSG00000023341	Mx2	4.64922	1.81396e-08	MX dynamin-like GTPase 2 [Source:MGI Symbol;Acc:MGI:97244]
ENSMUSG00000090231	Cfb	4.61839	1.81312e-09	complement factor B [Source:MGI Symbol;Acc:MGI:105975]
ENSMUSG00000022126	Acod1	4.56869	6.01453e-11	aconitate decarboxylase 1 [Source:MGI Symbol;Acc:MGI:103206]
ENSMUSG00000026875	Traf1	4.51671	1.2953e-10	TNF receptor-associated factor 1 [Source:MGI Symbol;Acc:MGI:101836]
ENSMUSG00000026535	Ifi202b	4.36309	1.81396e-08	interferon activated gene 202B [Source:MGI Symbol;Acc:MGI:1347083]
ENSMUSG00000020826	Nos2	4.35748	1.00344e-05	nitric oxide synthase 2, inducible [Source:MGI Symbol;Acc:MGI:97361]
ENSMUSG00000000982	Ccl3	4.33124	5.92618e-08	chemokine (C-C motif) ligand 3 [Source:MGI Symbol;Acc:MGI:98260]
ENSMUSG00000035385	Ccl2	4.19218	1.75173e-08	chemokine (C-C motif) ligand 2 [Source:MGI Symbol;Acc:MGI:98259]
ENSMUSG00000097418	Mir155hg	4.16007	6.84324e-05	Mir155 host gene (non-protein coding) [Source:MGI Symbol;Acc:MGI:5477161]
ENSMUSG00000044701	Il27	4.16002	1.52534e-07	interleukin 27 [Source:MGI Symbol;Acc:MGI:2384409]
ENSMUSG00000035042	Ccl5	4.1276	1.46469e-09	chemokine (C-C motif) ligand 5 [Source:MGI Symbol;Acc:MGI:98262]
ENSMUSG00000030107	Usp18	4.09151	2.06314e-10	ubiquitin specific peptidase 18 [Source:MGI Symbol;Acc:MGI:1344364]
ENSMUSG00000035352	Ccl12	4.0803	3.67649e-06	chemokine (C-C motif) ligand 12 [Source:MGI Symbol;Acc:MGI:108224]
ENSMUSG00000101625	Gm29371	4.07086	1.15082e-05	predicted gene 29371 [Source:MGI Symbol;Acc:MGI:5580077]
ENSMUSG00000039236	Isg20	4.06988	2.16119e-10	interferon-stimulated protein [Source:MGI Symbol;Acc:MGI:1928895]
ENSMUSG00000040253	Gbp7	4.06848	3.40703e-08	guanylate binding protein 7 [Source:MGI Symbol;Acc:MGI:2444421]
ENSMUSG00000026981	Il1rn	4.04687	1.36267e-09	interleukin 1 receptor antagonist [Source:MGI Symbol;Acc:MGI:96547]
ENSMUSG00000099757	BE692007	3.94513	1.99e-06	expressed sequence BE692007 [Source:MGI Symbol;Acc:MGI:3035348]
ENSMUSG00000068246	Apol9b	3.87808	1.48169e-09	apolipoprotein L 9b [Source:MGI Symbol;Acc:MGI:1919148]
ENSMUSG00000057346	Apol9a	3.76863	9.75279e-09	apolipoprotein L 9a [Source:MGI Symbol;Acc:MGI:3606001]
ENSMUSG00000039146	Ifi44l	3.74995	8.788e-09	interferon-induced protein 44 like [Source:MGI Symbol;Acc:MGI:95975]
ENSMUSG00000037921	Ddx60	3.7339	7.54239e-09	DEAD (Asp-Glu-Ala-Asp) box polypeptide 60 [Source:MGI Symbol;Acc:MGI:2384570]
ENSMUSG00000029561	Oasl2	3.73211	1.48171e-07	2'-5' oligoadenylate synthetase-like 2 [Source:MGI Symbol;Acc:MGI:1344390]
ENSMUSG00000029298	Gbp9	3.73144	3.07703e-06	guanylate-binding protein 9 [Source:MGI Symbol;Acc:MGI:3605620]
ENSMUSG00000044703	Phf11a	3.68138	3.28752e-07	PHD finger protein 11A [Source:MGI Symbol;Acc:MGI:1918441]
ENSMUSG00000000204	Slfn4	3.671	0.000288758	schlafen 4 [Source:MGI Symbol;Acc:MGI:1329010]
ENSMUSG00000026896	Ifih1	3.6704	1.02397e-10	interferon induced with helicase C domain 1 [Source:MGI Symbol;Acc:MGI:1918836]
ENSMUSG00000078853	Igtp	3.66947	3.17844e-06	interferon gamma induced GTPase [Source:MGI Symbol;Acc:MGI:107729]
ENSMUSG00000091649	Phf11b	3.64077	3.93382e-10	PHD finger protein 11B [Source:MGI Symbol;Acc:MGI:3645789]
ENSMUSG00000043953	Ccrl2	3.51247	8.68934e-10	chemokine (C-C motif) receptor-like 2 [Source:MGI Symbol;Acc:MGI:1920904]
ENSMUSG00000038037	Socs1	3.44446	3.12193e-07	suppressor of cytokine signaling 1 [Source:MGI Symbol;Acc:MGI:1354910]
ENSMUSG00000056144	Trim34a	3.42993	1.49434e-06	tripartite motif-containing 34A [Source:MGI Symbol;Acc:MGI:2137359]
ENSMUSG00000085949	Gm14275	3.42818	1.71649e-06	predicted gene 14275 [Source:MGI Symbol;Acc:MGI:3649537]
ENSMUSG00000034422	Parp14	3.42105	1.46333e-07	poly (ADP-ribose) polymerase family, member 14 [Source:MGI Symbol;Acc:MGI:1919489]
ENSMUSG00000037997	Parp11	3.41195	1.41096e-07	poly (ADP-ribose) polymerase family, member 11 [Source:MGI Symbol;Acc:MGI:2141505]
ENSMUSG00000037411	Serpine1	3.40895	1.46333e-07	serine (or cysteine) peptidase inhibitor, clade E, member 1 [Source:MGI Symbol;Acc:MGI:97608]
ENSMUSG00000033213	AA467197	3.37908	2.35758e-06	expressed sequence AA467197 [Source:MGI Symbol;Acc:MGI:3034182]
ENSMUSG00000078606	Gm4070	3.36831	4.97382e-08	predicted gene 4070 [Source:MGI Symbol;Acc:MGI:3782245]
ENSMUSG00000072620	Slfn2	3.33736	8.43735e-08	schlafen 2 [Source:MGI Symbol;Acc:MGI:1313258]
ENSMUSG00000073490	Ifi207	3.31745	2.50408e-06	interferon activated gene 207 [Source:MGI Symbol;Acc:MGI:2138302]
ENSMUSG00000030156	Cd69	3.31385	5.59335e-07	CD69 antigen [Source:MGI Symbol;Acc:MGI:88343]
ENSMUSG00000030921	Trim30a	3.30367	2.16119e-10	tripartite motif-containing 30A [Source:MGI Symbol;Acc:MGI:98178]
ENSMUSG00000025498	Irf7	3.2932	6.62154e-10	interferon regulatory factor 7 [Source:MGI Symbol;Acc:MGI:1859212]
ENSMUSG00000032487	Ptgs2	3.28841	9.73435e-08	prostaglandin-endoperoxide synthase 2 [Source:MGI Symbol;Acc:MGI:97798]
ENSMUSG00000032578	Cish	3.2693	4.37238e-06	cytokine inducible SH2-containing protein [Source:MGI Symbol;Acc:MGI:103159]
ENSMUSG00000041827	Oasl1	3.25215	9.16203e-09	2'-5' oligoadenylate synthetase-like 1 [Source:MGI Symbol;Acc:MGI:2180849]
ENSMUSG00000057596	Trim30d	3.22851	1.17966e-06	tripartite motif-containing 30D [Source:MGI Symbol;Acc:MGI:3035181]
ENSMUSG00000017652	Cd40	3.18961	3.12193e-07	CD40 antigen [Source:MGI Symbol;Acc:MGI:88336]
ENSMUSG00000049988	Lrrc25	3.18355	1.84983e-08	leucine rich repeat containing 25 [Source:MGI Symbol;Acc:MGI:2445284]
ENSMUSG00000040033	Stat2	3.18311	5.9264e-06	signal transducer and activator of transcription 2 [Source:MGI Symbol;Acc:MGI:103039]
ENSMUSG00000027580	Helz2	3.17406	0.000162863	helicase with zinc finger 2, transcriptional coactivator [Source:MGI Symbol;Acc:MGI:2385169]
ENSMUSG00000031639	Tlr3	3.1685	8.64056e-08	toll-like receptor 3 [Source:MGI Symbol;Acc:MGI:2156367]
ENSMUSG00000058163	Gm5431	3.16337	9.21338e-09	predicted gene 5431 [Source:MGI Symbol;Acc:MGI:3645205]
ENSMUSG00000045664	Cdc42ep2	3.15899	2.63664e-07	CDC42 effector protein (Rho GTPase binding) 2 [Source:MGI Symbol;Acc:MGI:1929744]
ENSMUSG00000090222	Ifi203-ps	3.15545	5.21751e-07	interferon activated gene 203, pseudogene [Source:MGI Symbol;Acc:MGI:3840117]
ENSMUSG00000069792	Wfdc17	3.14967	0.000267848	WAP four-disulfide core domain 17 [Source:MGI Symbol;Acc:MGI:3649773]
ENSMUSG00000053820	Bcl2a1c	3.13906	0.00010698	B cell leukemia/lymphoma 2 related protein A1c [Source:MGI Symbol;Acc:MGI:1278327]
ENSMUSG00000068245	Phf11d	3.13629	5.92618e-08	PHD finger protein 11D [Source:MGI Symbol;Acc:MGI:1277133]
ENSMUSG00000030157	Clec2d	3.13338	7.77873e-06	C-type lectin domain family 2, member d [Source:MGI Symbol;Acc:MGI:2135589]
ENSMUSG00000024424	Ttc39c	3.12745	3.29608e-08	tetratricopeptide repeat domain 39C [Source:MGI Symbol;Acc:MGI:1919997]
ENSMUSG00000069874	Irgm2	3.12369	3.24667e-09	immunity-related GTPase family M member 2 [Source:MGI Symbol;Acc:MGI:1926262]
ENSMUSG00000073489	Ifi204	3.12126	3.26619e-10	interferon activated gene 204 [Source:MGI Symbol;Acc:MGI:96429]
ENSMUSG00000079457	Gm7609	3.11194	7.97035e-08	predicted pseudogene 7609 [Source:MGI Symbol;Acc:MGI:3644536]
ENSMUSG00000090881	Gm6904	3.11053	6.56808e-05	predicted gene 6904 [Source:MGI Symbol;Acc:MGI:3644962]
ENSMUSG00000024677	Ms4a6b	3.10596	5.47989e-06	membrane-spanning 4-domains, subfamily A, member 6B [Source:MGI Symbol;Acc:MGI:1917024]
ENSMUSG00000029798	Herc6	3.10359	9.21338e-09	hect domain and RLD 6 [Source:MGI Symbol;Acc:MGI:1914388]
ENSMUSG00000079362	Gm43302	3.08505	8.08706e-06	predicted gene 43302 [Source:MGI Symbol;Acc:MGI:5663439]
ENSMUSG00000099974	Bcl2a1d	3.07725	3.3704e-05	B cell leukemia/lymphoma 2 related protein A1d [Source:MGI Symbol;Acc:MGI:1278325]
ENSMUSG00000024778	Fas	3.05705	3.44084e-07	Fas (TNF receptor superfamily member 6) [Source:MGI Symbol;Acc:MGI:95484]
ENSMUSG00000090215	Trim34b	3.03945	1.07697e-06	tripartite motif-containing 34B [Source:MGI Symbol;Acc:MGI:4821264]
ENSMUSG00000036390	Gadd45a	3.0367	1.53669e-09	growth arrest and DNA-damage-inducible 45 alpha [Source:MGI Symbol;Acc:MGI:107799]
ENSMUSG00000106874	Gm20186	3.03064	9.49682e-07	predicted gene, 20186 [Source:MGI Symbol;Acc:MGI:5012371]
ENSMUSG00000093378	Gm20663	3.0251	1.76304e-06	predicted gene 20663 [Source:MGI Symbol;Acc:MGI:5313110]
ENSMUSG00000060519	Tor3a	3.0251	2.0803e-09	torsin family 3, member A [Source:MGI Symbol;Acc:MGI:1353652]
ENSMUSG00000040483	Xaf1	2.99841	3.49652e-08	XIAP associated factor 1 [Source:MGI Symbol;Acc:MGI:3772572]
ENSMUSG00000078349	AW011738	2.98749	7.92156e-08	expressed sequence AW011738 [Source:MGI Symbol;Acc:MGI:2140540]
ENSMUSG00000026822	Lcn2	2.98673	2.78544e-06	lipocalin 2 [Source:MGI Symbol;Acc:MGI:96757]
ENSMUSG00000034438	Gbp8	2.98381	2.35062e-05	guanylate-binding protein 8 [Source:MGI Symbol;Acc:MGI:1923324]
ENSMUSG00000028037	Ifi44	2.96761	1.25408e-08	interferon-induced protein 44 [Source:MGI Symbol;Acc:MGI:2443016]
ENSMUSG00000027514	Zbp1	2.95258	1.53669e-09	Z-DNA binding protein 1 [Source:MGI Symbol;Acc:MGI:1927449]
ENSMUSG00000071637	Cebpd	2.93446	3.08686e-09	CCAAT/enhancer binding protein (C/EBP), delta [Source:MGI Symbol;Acc:MGI:103573]
ENSMUSG00000039997	Ifi203	2.92554	8.85227e-09	interferon activated gene 203 [Source:MGI Symbol;Acc:MGI:96428]
ENSMUSG00000047786	Lix1	2.90839	2.91232e-07	limb and CNS expressed 1 [Source:MGI Symbol;Acc:MGI:1913893]
ENSMUSG00000026104	Stat1	2.90407	1.28431e-08	signal transducer and activator of transcription 1 [Source:MGI Symbol;Acc:MGI:103063]
ENSMUSG00000053175	Bcl3	2.88807	7.95269e-06	B cell leukemia/lymphoma 3 [Source:MGI Symbol;Acc:MGI:88140]
ENSMUSG00000033538	Casp4	2.85928	1.12535e-06	caspase 4, apoptosis-related cysteine peptidase [Source:MGI Symbol;Acc:MGI:107700]
ENSMUSG00000079419	Ms4a6c	2.85613	1.38268e-06	membrane-spanning 4-domains, subfamily A, member 6C [Source:MGI Symbol;Acc:MGI:2385644]
ENSMUSG00000046879	Irgm1	2.85315	8.86891e-08	immunity-related GTPase family M member 1 [Source:MGI Symbol;Acc:MGI:107567]
ENSMUSG00000070327	Rnf213	2.85028	0.000166249	ring finger protein 213 [Source:MGI Symbol;Acc:MGI:1289196]
ENSMUSG00000089929	Bcl2a1b	2.84867	0.000185391	B cell leukemia/lymphoma 2 related protein A1b [Source:MGI Symbol;Acc:MGI:1278326]
ENSMUSG00000092500	Gm20400	2.83977	8.64056e-08	predicted gene 20400 [Source:MGI Symbol;Acc:MGI:5141865]
ENSMUSG00000087477	Gm13822	2.83953	6.20106e-06	predicted gene 13822 [Source:MGI Symbol;Acc:MGI:3650351]
ENSMUSG00000035356	Nfkbiz	2.82001	7.41213e-06	nuclear factor of kappa light polypeptide gene enhancer in B cells inhibitor, zeta [Source:MGI Symbol;Acc:MGI:1931595]
ENSMUSG00000090186	Gm7592	2.78656	5.76457e-06	predicted gene 7592 [Source:MGI Symbol;Acc:MGI:3644077]
ENSMUSG00000003283	Hck	2.76791	3.56588e-09	hemopoietic cell kinase [Source:MGI Symbol;Acc:MGI:96052]
ENSMUSG00000035208	Slfn8	2.75798	6.23957e-05	schlafen 8 [Source:MGI Symbol;Acc:MGI:2672859]
ENSMUSG00000073902	Gm1966	2.75556	0.000257103	predicted gene 1966 [Source:MGI Symbol;Acc:MGI:3584360]
ENSMUSG00000045868	Gvin1	2.74977	0.00135471	GTPase, very large interferon inducible 1 [Source:MGI Symbol;Acc:MGI:1921808]
ENSMUSG00000040328	Olfr56	2.74476	1.24651e-08	olfactory receptor 56 [Source:MGI Symbol;Acc:MGI:1333785]
ENSMUSG00000038507	Parp12	2.72558	7.2347e-10	poly (ADP-ribose) polymerase family, member 12 [Source:MGI Symbol;Acc:MGI:2143990]
ENSMUSG00000102037	Bcl2a1a	2.72062	0.00014196	B cell leukemia/lymphoma 2 related protein A1a [Source:MGI Symbol;Acc:MGI:102687]
ENSMUSG00000039232	Stx11	2.70966	1.2025e-06	syntaxin 11 [Source:MGI Symbol;Acc:MGI:1921982]
ENSMUSG00000042726	Trafd1	2.69462	2.86603e-08	TRAF type zinc finger domain containing 1 [Source:MGI Symbol;Acc:MGI:1923551]
ENSMUSG00000017830	Dhx58	2.69012	2.50708e-08	DEXH (Asp-Glu-X-His) box polypeptide 58 [Source:MGI Symbol;Acc:MGI:1931560]
ENSMUSG00000002307	Daxx	2.68247	2.51751e-06	Fas death domain-associated protein [Source:MGI Symbol;Acc:MGI:1197015]
ENSMUSG00000044562	Rasip1	2.68023	8.47048e-07	Ras interacting protein 1 [Source:MGI Symbol;Acc:MGI:1917153]
ENSMUSG00000026222	Sp100	2.65606	3.05142e-09	nuclear antigen Sp100 [Source:MGI Symbol;Acc:MGI:109561]
ENSMUSG00000092157	Gm17268	2.65232	2.3866e-05	predicted gene, 17268 [Source:MGI Symbol;Acc:MGI:4936902]
ENSMUSG00000049723	Mmp12	2.64685	3.86749e-06	matrix metallopeptidase 12 [Source:MGI Symbol;Acc:MGI:97005]
ENSMUSG00000029490	Mfsd7a	2.62965	0.000156078	major facilitator superfamily domain containing 7A [Source:MGI Symbol;Acc:MGI:2442629]
ENSMUSG00000030137	Tuba8	2.62232	0.000697544	tubulin, alpha 8 [Source:MGI Symbol;Acc:MGI:1858225]
ENSMUSG00000085148	Mir22hg	2.60968	0.00244957	Mir22 host gene (non-protein coding) [Source:MGI Symbol;Acc:MGI:1914348]
ENSMUSG00000035239	Neu3	2.5921	1.20999e-06	neuraminidase 3 [Source:MGI Symbol;Acc:MGI:1355305]
ENSMUSG00000039501	Znfx1	2.57442	3.3704e-05	zinc finger, NFX1-type containing 1 [Source:MGI Symbol;Acc:MGI:2138982]
ENSMUSG00000030966	Trim21	2.56401	2.94432e-09	tripartite motif-containing 21 [Source:MGI Symbol;Acc:MGI:106657]
ENSMUSG00000027737	Slc7a11	2.55859	4.22466e-09	solute carrier family 7 (cationic amino acid transporter, y+ system), member 11 [Source:MGI Symbol;Acc:MGI:1347355]
ENSMUSG00000003617	Cp	2.55618	1.24651e-08	ceruloplasmin [Source:MGI Symbol;Acc:MGI:88476]
ENSMUSG00000056529	Ptafr	2.55599	8.25815e-06	platelet-activating factor receptor [Source:MGI Symbol;Acc:MGI:106066]
ENSMUSG00000063286	Gm8995	2.55306	6.07619e-05	predicted gene 8995 [Source:MGI Symbol;Acc:MGI:3644223]
ENSMUSG00000038058	Nod1	2.53674	9.92846e-06	nucleotide-binding oligomerization domain containing 1 [Source:MGI Symbol;Acc:MGI:1341839]
ENSMUSG00000020227	Irak3	2.52787	3.78793e-07	interleukin-1 receptor-associated kinase 3 [Source:MGI Symbol;Acc:MGI:1921164]
ENSMUSG00000035004	Igsf6	2.52017	5.42424e-06	immunoglobulin superfamily, member 6 [Source:MGI Symbol;Acc:MGI:1891393]
ENSMUSG00000059089	Fcgr4	2.496	1.50634e-06	Fc receptor, IgG, low affinity IV [Source:MGI Symbol;Acc:MGI:2179523]
ENSMUSG00000026980	Ly75	2.4924	1.26685e-05	lymphocyte antigen 75 [Source:MGI Symbol;Acc:MGI:106662]
ENSMUSG00000085498	Gm14023	2.48987	0.000100795	predicted gene 14023 [Source:MGI Symbol;Acc:MGI:3650639]
ENSMUSG00000053338	Tarm1	2.4871	7.45977e-06	T cell-interacting, activating receptor on myeloid cells 1 [Source:MGI Symbol;Acc:MGI:2442280]
ENSMUSG00000020841	Cpd	2.46955	0.000280278	carboxypeptidase D [Source:MGI Symbol;Acc:MGI:107265]
ENSMUSG00000002602	Axl	2.46251	0.00020478	AXL receptor tyrosine kinase [Source:MGI Symbol;Acc:MGI:1347244]
ENSMUSG00000091199	Gm2619	2.45385	0.000397575	predicted gene 2619 [Source:MGI Symbol;Acc:MGI:3780787]
ENSMUSG00000029605	Oas1b	2.45351	0.000119327	2'-5' oligoadenylate synthetase 1B [Source:MGI Symbol;Acc:MGI:97430]
ENSMUSG00000042677	Zc3h12a	2.45005	9.8746e-06	zinc finger CCCH type containing 12A [Source:MGI Symbol;Acc:MGI:2385891]
ENSMUSG00000068417	Pnp2	2.44758	0.000122458	purine-nucleoside phosphorylase 2 [Source:MGI Symbol;Acc:MGI:3712328]
ENSMUSG00000019850	Tnfaip3	2.4414	1.03409e-07	tumor necrosis factor, alpha-induced protein 3 [Source:MGI Symbol;Acc:MGI:1196377]
ENSMUSG00000016496	Cd274	2.43924	6.48552e-09	CD274 antigen [Source:MGI Symbol;Acc:MGI:1926446]
ENSMUSG00000066684	Pilrb1	2.43905	8.98225e-08	paired immunoglobin-like type 2 receptor beta 1 [Source:MGI Symbol;Acc:MGI:2450532]
ENSMUSG00000091144	Phf11c	2.43171	0.000277043	PHD finger protein 11C [Source:MGI Symbol;Acc:MGI:3648476]
ENSMUSG00000024401	Tnf	2.42767	4.34251e-05	tumor necrosis factor [Source:MGI Symbol;Acc:MGI:104798]
ENSMUSG00000106734	Gm20559	2.42761	0.000102296	predicted gene, 20559 [Source:MGI Symbol;Acc:MGI:5295666]
ENSMUSG00000024679	Ms4a6d	2.42257	1.03987e-06	membrane-spanning 4-domains, subfamily A, member 6D [Source:MGI Symbol;Acc:MGI:1916024]
ENSMUSG00000028599	Tnfrsf1b	2.41682	0.000109647	tumor necrosis factor receptor superfamily, member 1b [Source:MGI Symbol;Acc:MGI:1314883]
ENSMUSG00000047945	Marcksl1	2.41083	8.69251e-06	MARCKS-like 1 [Source:MGI Symbol;Acc:MGI:97143]
ENSMUSG00000057137	Tmem140	2.39479	3.12193e-07	transmembrane protein 140 [Source:MGI Symbol;Acc:MGI:1915737]
ENSMUSG00000020407	Upp1	2.35311	1.42024e-05	uridine phosphorylase 1 [Source:MGI Symbol;Acc:MGI:1097668]
ENSMUSG00000024772	Ehd1	2.35269	3.72374e-06	EH-domain containing 1 [Source:MGI Symbol;Acc:MGI:1341878]
ENSMUSG00000106478	Gm36551	2.34904	3.17844e-06	predicted gene, 36551 [Source:MGI Symbol;Acc:MGI:5595710]
ENSMUSG00000100838	Gm29094	2.34744	6.51086e-05	predicted gene 29094 [Source:MGI Symbol;Acc:MGI:5579800]
ENSMUSG00000037820	Tgm2	2.34716	0.000305243	transglutaminase 2, C polypeptide [Source:MGI Symbol;Acc:MGI:98731]
ENSMUSG00000028634	Hivep3	2.34694	0.0011987	human immunodeficiency virus type I enhancer binding protein 3 [Source:MGI Symbol;Acc:MGI:106589]
ENSMUSG00000048852	Gm12185	2.34464	9.12821e-06	predicted gene 12185 [Source:MGI Symbol;Acc:MGI:3652173]
ENSMUSG00000063268	Parp10	2.33273	4.44873e-05	poly (ADP-ribose) polymerase family, member 10 [Source:MGI Symbol;Acc:MGI:3712326]
ENSMUSG00000049734	Trex1	2.31827	6.78058e-06	three prime repair exonuclease 1 [Source:MGI Symbol;Acc:MGI:1328317]
ENSMUSG00000042349	Ikbke	2.31733	0.000302951	inhibitor of kappaB kinase epsilon [Source:MGI Symbol;Acc:MGI:1929612]
ENSMUSG00000031722	Hp	2.31524	2.30316e-05	haptoglobin [Source:MGI Symbol;Acc:MGI:96211]
ENSMUSG00000032596	Uba7	2.29428	0.00210509	ubiquitin-like modifier activating enzyme 7 [Source:MGI Symbol;Acc:MGI:1349462]
ENSMUSG00000090272	Mndal	2.2932	1.48171e-07	myeloid nuclear differentiation antigen like [Source:MGI Symbol;Acc:MGI:3780953]
ENSMUSG00000008496	Pou2f2	2.28918	0.00323205	POU domain, class 2, transcription factor 2 [Source:MGI Symbol;Acc:MGI:101897]
ENSMUSG00000006930	Hap1	2.2879	0.00129018	huntingtin-associated protein 1 [Source:MGI Symbol;Acc:MGI:1261831]
ENSMUSG00000047735	Samd9l	2.28514	1.84546e-05	sterile alpha motif domain containing 9-like [Source:MGI Symbol;Acc:MGI:1343184]
ENSMUSG00000045502	Hcar2	2.27275	1.3108e-06	hydroxycarboxylic acid receptor 2 [Source:MGI Symbol;Acc:MGI:1933383]
ENSMUSG00000039217	Il18	2.2632	7.27163e-06	interleukin 18 [Source:MGI Symbol;Acc:MGI:107936]
ENSMUSG00000032661	Oas3	2.25234	0.00102984	2'-5' oligoadenylate synthetase 3 [Source:MGI Symbol;Acc:MGI:2180850]
ENSMUSG00000053113	Socs3	2.24819	7.81794e-06	suppressor of cytokine signaling 3 [Source:MGI Symbol;Acc:MGI:1201791]
ENSMUSG00000024737	Slc15a3	2.24332	3.3704e-05	solute carrier family 15, member 3 [Source:MGI Symbol;Acc:MGI:1929691]
ENSMUSG00000034947	Tmem106a	2.23665	9.08071e-07	transmembrane protein 106A [Source:MGI Symbol;Acc:MGI:1922056]
ENSMUSG00000020205	Phlda1	2.2302	1.5624e-06	pleckstrin homology like domain, family A, member 1 [Source:MGI Symbol;Acc:MGI:1096880]
ENSMUSG00000066152	Slc31a2	2.2296	2.53118e-07	solute carrier family 31, member 2 [Source:MGI Symbol;Acc:MGI:1333844]
ENSMUSG00000021025	Nfkbia	2.22295	3.29608e-08	nuclear factor of kappa light polypeptide gene enhancer in B cells inhibitor, alpha [Source:MGI Symbol;Acc:MGI:104741]
ENSMUSG00000035517	Tdrd7	2.21558	1.12745e-06	tudor domain containing 7 [Source:MGI Symbol;Acc:MGI:2140279]
ENSMUSG00000053931	Cnn3	2.2063	3.41939e-05	calponin 3, acidic [Source:MGI Symbol;Acc:MGI:1919244]
ENSMUSG00000057143	Trim12c	2.20373	3.29608e-08	tripartite motif-containing 12C [Source:MGI Symbol;Acc:MGI:4821183]
ENSMUSG00000018986	Slfn3	2.19558	2.29053e-09	schlafen 3 [Source:MGI Symbol;Acc:MGI:1329005]
ENSMUSG00000015340	Cybb	2.19428	1.07697e-06	cytochrome b-245, beta polypeptide [Source:MGI Symbol;Acc:MGI:88574]
ENSMUSG00000001123	Lgals9	2.19204	3.86749e-06	lectin, galactose binding, soluble 9 [Source:MGI Symbol;Acc:MGI:109496]
ENSMUSG00000026628	Atf3	2.19165	3.28979e-08	activating transcription factor 3 [Source:MGI Symbol;Acc:MGI:109384]
ENSMUSG00000043740	B430306N03Rik	2.18336	6.79877e-05	RIKEN cDNA B430306N03 gene [Source:MGI Symbol;Acc:MGI:2443478]
ENSMUSG00000034266	Batf	2.17501	3.6998e-06	basic leucine zipper transcription factor, ATF-like [Source:MGI Symbol;Acc:MGI:1859147]
ENSMUSG00000066861	Oas1g	2.16358	1.12745e-06	2'-5' oligoadenylate synthetase 1G [Source:MGI Symbol;Acc:MGI:97429]
ENSMUSG00000027611	Procr	2.15187	1.11144e-06	protein C receptor, endothelial [Source:MGI Symbol;Acc:MGI:104596]
ENSMUSG00000030142	Clec4e	2.14903	8.89974e-05	C-type lectin domain family 4, member e [Source:MGI Symbol;Acc:MGI:1861232]
ENSMUSG00000062515	Fabp4	2.14641	2.86807e-05	fatty acid binding protein 4, adipocyte [Source:MGI Symbol;Acc:MGI:88038]
ENSMUSG00000046245	Pilra	2.13737	3.28568e-09	paired immunoglobin-like type 2 receptor alpha [Source:MGI Symbol;Acc:MGI:2450529]
ENSMUSG00000066682	Pilrb2	2.13544	8.64056e-08	paired immunoglobin-like type 2 receptor beta 2 [Source:MGI Symbol;Acc:MGI:2450535]
ENSMUSG00000024014	Pim1	2.12691	5.29056e-06	proviral integration site 1 [Source:MGI Symbol;Acc:MGI:97584]
ENSMUSG00000053835	H2-T24	2.10452	5.85783e-06	histocompatibility 2, T region locus 24 [Source:MGI Symbol;Acc:MGI:95958]
ENSMUSG00000053508	BC048502	2.09999	7.373e-05	cDNA sequence BC048502 [Source:MGI Symbol;Acc:MGI:2652828]
ENSMUSG00000069793	Slfn9	2.09056	0.000578866	schlafen 9 [Source:MGI Symbol;Acc:MGI:2445121]
ENSMUSG00000021701	Plk2	2.08601	2.11679e-06	polo-like kinase 2 [Source:MGI Symbol;Acc:MGI:1099790]
ENSMUSG00000022906	Parp9	2.08524	2.77228e-07	poly (ADP-ribose) polymerase family, member 9 [Source:MGI Symbol;Acc:MGI:1933117]
ENSMUSG00000074151	Nlrc5	2.08166	0.000524909	NLR family, CARD domain containing 5 [Source:MGI Symbol;Acc:MGI:3612191]
ENSMUSG00000033066	Gas7	2.07949	0.00231488	growth arrest specific 7 [Source:MGI Symbol;Acc:MGI:1202388]
ENSMUSG00000022747	St3gal6	2.0777	5.91934e-05	ST3 beta-galactoside alpha-2,3-sialyltransferase 6 [Source:MGI Symbol;Acc:MGI:1888707]
ENSMUSG00000036986	Pml	2.07684	0.00165297	promyelocytic leukemia [Source:MGI Symbol;Acc:MGI:104662]
ENSMUSG00000027078	Ube2l6	2.07438	6.85216e-06	ubiquitin-conjugating enzyme E2L 6 [Source:MGI Symbol;Acc:MGI:1914500]
ENSMUSG00000037816	Fbxw17	2.06487	8.53323e-05	F-box and WD-40 domain protein 17 [Source:MGI Symbol;Acc:MGI:1923584]
ENSMUSG00000020010	Vnn3	2.06389	0.000276479	vanin 3 [Source:MGI Symbol;Acc:MGI:1347055]
ENSMUSG00000030717	Nupr1	2.05837	3.40703e-08	nuclear protein transcription regulator 1 [Source:MGI Symbol;Acc:MGI:1891834]
ENSMUSG00000033355	Rtp4	2.05059	1.64622e-06	receptor transporter protein 4 [Source:MGI Symbol;Acc:MGI:1915025]
ENSMUSG00000032690	Oas2	2.04703	0.00262927	2'-5' oligoadenylate synthetase 2 [Source:MGI Symbol;Acc:MGI:2180852]
ENSMUSG00000042129	Rassf4	2.03999	5.30453e-05	Ras association (RalGDS/AF-6) domain family member 4 [Source:MGI Symbol;Acc:MGI:2386853]
ENSMUSG00000089672	#N/A	2.03427	0.000113568	#N/A
ENSMUSG00000096141	Dnah7a	2.02321	0.000428836	dynein, axonemal, heavy chain 7A [Source:MGI Symbol;Acc:MGI:2685838]
ENSMUSG00000029254	Stap1	2.0206	1.41118e-06	signal transducing adaptor family member 1 [Source:MGI Symbol;Acc:MGI:1926193]
ENSMUSG00000028459	Cd72	2.01811	1.32e-07	CD72 antigen [Source:MGI Symbol;Acc:MGI:88345]
ENSMUSG00000049659	Aftph	1.99125	2.53118e-07	aftiphilin [Source:MGI Symbol;Acc:MGI:1923012]
ENSMUSG00000029379	Cxcl3	1.98459	3.01239e-06	chemokine (C-X-C motif) ligand 3 [Source:MGI Symbol;Acc:MGI:3037818]
ENSMUSG00000049502	Dtx3l	1.9684	5.11356e-05	deltex 3-like, E3 ubiquitin ligase [Source:MGI Symbol;Acc:MGI:2656973]
ENSMUSG00000028525	Pde4b	1.96636	1.5597e-08	phosphodiesterase 4B, cAMP specific [Source:MGI Symbol;Acc:MGI:99557]
ENSMUSG00000032265	Fam46a	1.96606	1.11847e-05	family with sequence similarity 46, member A [Source:MGI Symbol;Acc:MGI:2670964]
ENSMUSG00000035513	Ntng2	1.96569	0.0025942	netrin G2 [Source:MGI Symbol;Acc:MGI:2159341]
ENSMUSG00000074141	Il4i1	1.9447	7.98854e-05	interleukin 4 induced 1 [Source:MGI Symbol;Acc:MGI:109552]
ENSMUSG00000062593	Lilrb4a	1.93905	0.000807134	leukocyte immunoglobulin-like receptor, subfamily B, member 4A [Source:MGI Symbol;Acc:MGI:102701]
ENSMUSG00000040296	Ddx58	1.91497	0.00202202	DEAD (Asp-Glu-Ala-Asp) box polypeptide 58 [Source:MGI Symbol;Acc:MGI:2442858]
ENSMUSG00000024079	Eif2ak2	1.90818	1.06317e-05	eukaryotic translation initiation factor 2-alpha kinase 2 [Source:MGI Symbol;Acc:MGI:1353449]
ENSMUSG00000025314	Ptprj	1.90333	0.000195202	protein tyrosine phosphatase, receptor type, J [Source:MGI Symbol;Acc:MGI:104574]
ENSMUSG00000027646	Src	1.90317	0.00211112	Rous sarcoma oncogene [Source:MGI Symbol;Acc:MGI:98397]
ENSMUSG00000066258	Trim12a	1.90096	3.68052e-05	tripartite motif-containing 12A [Source:MGI Symbol;Acc:MGI:1923931]
ENSMUSG00000107179	Gm43069	1.89952	5.04238e-06	predicted gene 43069 [Source:MGI Symbol;Acc:MGI:5663206]
ENSMUSG00000041936	Agrn	1.89629	0.00923511	agrin [Source:MGI Symbol;Acc:MGI:87961]
ENSMUSG00000027322	Siglec1	1.89565	0.0132063	sialic acid binding Ig-like lectin 1, sialoadhesin [Source:MGI Symbol;Acc:MGI:99668]
ENSMUSG00000062232	Rapgef2	1.89526	0.000313989	Rap guanine nucleotide exchange factor (GEF) 2 [Source:MGI Symbol;Acc:MGI:2659071]
ENSMUSG00000039531	Zufsp	1.88588	6.20106e-06	zinc finger with UFM1-specific peptidase domain [Source:MGI Symbol;Acc:MGI:1919830]
ENSMUSG00000021322	Aoah	1.88	8.58169e-05	acyloxyacyl hydrolase [Source:MGI Symbol;Acc:MGI:1350928]
ENSMUSG00000016528	Mapkapk2	1.8785	0.000174843	MAP kinase-activated protein kinase 2 [Source:MGI Symbol;Acc:MGI:109298]
ENSMUSG00000025044	Msr1	1.86588	1.8249e-06	macrophage scavenger receptor 1 [Source:MGI Symbol;Acc:MGI:98257]
ENSMUSG00000032802	Srxn1	1.86465	1.45263e-06	sulfiredoxin 1 homolog (S. cerevisiae) [Source:MGI Symbol;Acc:MGI:104971]
ENSMUSG00000097754	Ptgs2os2	1.85819	4.00928e-05	prostaglandin-endoperoxide synthase 2, opposite strand 2 [Source:MGI Symbol;Acc:MGI:5477181]
ENSMUSG00000021281	Tnfaip2	1.85556	2.11598e-05	tumor necrosis factor, alpha-induced protein 2 [Source:MGI Symbol;Acc:MGI:104960]
ENSMUSG00000037321	Tap1	1.85468	9.71913e-05	transporter 1, ATP-binding cassette, sub-family B (MDR/TAP) [Source:MGI Symbol;Acc:MGI:98483]
ENSMUSG00000052776	Oas1a	1.85419	3.06348e-06	2'-5' oligoadenylate synthetase 1A [Source:MGI Symbol;Acc:MGI:2180860]
ENSMUSG00000002233	Rhoc	1.85205	2.35097e-05	ras homolog family member C [Source:MGI Symbol;Acc:MGI:106028]
ENSMUSG00000024235	Map3k8	1.85113	2.72461e-05	mitogen-activated protein kinase kinase kinase 8 [Source:MGI Symbol;Acc:MGI:1346878]
ENSMUSG00000097354	2310001H17Rik	1.84262	0.000609428	RIKEN cDNA 2310001H17 gene [Source:MGI Symbol;Acc:MGI:1923682]
ENSMUSG00000052485	Tmem171	1.83526	2.19382e-06	transmembrane protein 171 [Source:MGI Symbol;Acc:MGI:2685751]
ENSMUSG00000034842	Art3	1.83289	0.000346912	ADP-ribosyltransferase 3 [Source:MGI Symbol;Acc:MGI:1202729]
ENSMUSG00000050737	Ptges	1.82724	0.00160774	prostaglandin E synthase [Source:MGI Symbol;Acc:MGI:1927593]
ENSMUSG00000043336	Filip1l	1.82278	0.025098	filamin A interacting protein 1-like [Source:MGI Symbol;Acc:MGI:1925999]
ENSMUSG00000044350	Lacc1	1.82079	2.3312e-06	laccase (multicopper oxidoreductase) domain containing 1 [Source:MGI Symbol;Acc:MGI:2445077]
ENSMUSG00000006818	Sod2	1.81732	0.000952266	superoxide dismutase 2, mitochondrial [Source:MGI Symbol;Acc:MGI:98352]
ENSMUSG00000000555	Itga5	1.81314	0.00159997	integrin alpha 5 (fibronectin receptor alpha) [Source:MGI Symbol;Acc:MGI:96604]
ENSMUSG00000085295	4930430E12Rik	1.80566	1.88893e-05	RIKEN cDNA 4930430E12 gene [Source:MGI Symbol;Acc:MGI:1918889]
ENSMUSG00000069662	Marcks	1.80518	4.1159e-05	myristoylated alanine rich protein kinase C substrate [Source:MGI Symbol;Acc:MGI:96907]
ENSMUSG00000092368	A930015D03Rik	1.79349	1.18583e-07	RIKEN cDNA A930015D03 gene [Source:MGI Symbol;Acc:MGI:1925060]
ENSMUSG00000002699	Lcp2	1.79129	0.000175613	lymphocyte cytosolic protein 2 [Source:MGI Symbol;Acc:MGI:1321402]
ENSMUSG00000005686	Ampd3	1.78913	0.0102627	adenosine monophosphate deaminase 3 [Source:MGI Symbol;Acc:MGI:1096344]
ENSMUSG00000056116	H2-T22	1.78331	2.11598e-05	histocompatibility 2, T region locus 22 [Source:MGI Symbol;Acc:MGI:95956]
ENSMUSG00000024789	Jak2	1.7803	7.12501e-07	Janus kinase 2 [Source:MGI Symbol;Acc:MGI:96629]
ENSMUSG00000022014	Epsti1	1.77282	2.61493e-05	epithelial stromal interaction 1 (breast) [Source:MGI Symbol;Acc:MGI:1915168]
ENSMUSG00000027951	Adar	1.76672	0.000344947	adenosine deaminase, RNA-specific [Source:MGI Symbol;Acc:MGI:1889575]
ENSMUSG00000042608	Stk40	1.76649	0.00372058	serine/threonine kinase 40 [Source:MGI Symbol;Acc:MGI:1921428]
ENSMUSG00000070031	Sp140	1.76075	2.13318e-07	Sp140 nuclear body protein [Source:MGI Symbol;Acc:MGI:3702467]
ENSMUSG00000011008	Mcoln2	1.76074	7.81093e-07	mucolipin 2 [Source:MGI Symbol;Acc:MGI:1915529]
ENSMUSG00000038508	Gdf15	1.75769	1.08053e-05	growth differentiation factor 15 [Source:MGI Symbol;Acc:MGI:1346047]
ENSMUSG00000028163	Nfkb1	1.75639	0.000309925	nuclear factor of kappa light polypeptide gene enhancer in B cells 1, p105 [Source:MGI Symbol;Acc:MGI:97312]
ENSMUSG00000108112	Gm45193	1.74745	0.000185391	predicted gene 45193 [Source:MGI Symbol;Acc:MGI:5753769]
ENSMUSG00000030203	Dusp16	1.74311	5.33691e-08	dual specificity phosphatase 16 [Source:MGI Symbol;Acc:MGI:1917936]
ENSMUSG00000063234	Gpr84	1.73483	7.5815e-06	G protein-coupled receptor 84 [Source:MGI Symbol;Acc:MGI:1934129]
ENSMUSG00000021871	Pnp	1.72702	5.54162e-07	purine-nucleoside phosphorylase [Source:MGI Symbol;Acc:MGI:97365]
ENSMUSG00000033880	Lgals3bp	1.72481	0.000753038	lectin, galactoside-binding, soluble, 3 binding protein [Source:MGI Symbol;Acc:MGI:99554]
ENSMUSG00000060477	Irak2	1.72333	4.00804e-07	interleukin-1 receptor-associated kinase 2 [Source:MGI Symbol;Acc:MGI:2429603]
ENSMUSG00000024308	Tapbp	1.70976	0.000288758	TAP binding protein [Source:MGI Symbol;Acc:MGI:1201689]
ENSMUSG00000080316	Spaca6	1.70831	0.0404062	sperm acrosome associated 6 [Source:MGI Symbol;Acc:MGI:1922452]
ENSMUSG00000028793	Rnf19b	1.70337	1.88609e-07	ring finger protein 19B [Source:MGI Symbol;Acc:MGI:1922484]
ENSMUSG00000070354	Gm21975	1.69954	0.0370914	predicted gene 21975 [Source:MGI Symbol;Acc:MGI:5439444]
ENSMUSG00000057554	Lgals8	1.69871	7.57352e-08	lectin, galactose binding, soluble 8 [Source:MGI Symbol;Acc:MGI:1928481]
ENSMUSG00000079491	H2-T10	1.69318	4.15544e-05	histocompatibility 2, T region locus 10 [Source:MGI Symbol;Acc:MGI:95942]
ENSMUSG00000027639	Samhd1	1.6874	0.000270061	SAM domain and HD domain, 1 [Source:MGI Symbol;Acc:MGI:1927468]
ENSMUSG00000064120	Mocs1	1.68395	0.000470064	molybdenum cofactor synthesis 1 [Source:MGI Symbol;Acc:MGI:1928904]
ENSMUSG00000073407	Gm6034	1.68346	0.0138668	predicted gene 6034 [Source:MGI Symbol;Acc:MGI:3646212]
ENSMUSG00000071350	Setdb2	1.67824	1.28695e-06	SET domain, bifurcated 2 [Source:MGI Symbol;Acc:MGI:2685139]
ENSMUSG00000037731	Themis2	1.67573	0.00145218	thymocyte selection associated family member 2 [Source:MGI Symbol;Acc:MGI:2446213]
ENSMUSG00000035164	Zc3h12c	1.67065	2.50849e-06	zinc finger CCCH type containing 12C [Source:MGI Symbol;Acc:MGI:3026959]
ENSMUSG00000025743	Sdc3	1.66687	0.0143667	syndecan 3 [Source:MGI Symbol;Acc:MGI:1349163]
ENSMUSG00000001156	Mxd1	1.65958	0.000113495	MAX dimerization protein 1 [Source:MGI Symbol;Acc:MGI:96908]
ENSMUSG00000058755	Osm	1.65749	9.71913e-05	oncostatin M [Source:MGI Symbol;Acc:MGI:104749]
ENSMUSG00000010358	Ifi35	1.65667	9.83711e-05	interferon-induced protein 35 [Source:MGI Symbol;Acc:MGI:1917360]
ENSMUSG00000032220	Myo1e	1.65224	0.00299099	myosin IE [Source:MGI Symbol;Acc:MGI:106621]
ENSMUSG00000002227	Mov10	1.65069	0.0126852	Moloney leukemia virus 10 [Source:MGI Symbol;Acc:MGI:97054]
ENSMUSG00000037580	Gch1	1.6421	2.45659e-06	GTP cyclohydrolase 1 [Source:MGI Symbol;Acc:MGI:95675]
ENSMUSG00000037447	Arid5a	1.64053	1.32629e-06	AT rich interactive domain 5A (MRF1-like) [Source:MGI Symbol;Acc:MGI:2443039]
ENSMUSG00000074149	Gm10634	1.6401	0.0120951	predicted gene 10634 [Source:MGI Symbol;Acc:MGI:3641833]
ENSMUSG00000025969	Nrp2	1.63974	0.0133917	neuropilin 2 [Source:MGI Symbol;Acc:MGI:1100492]
ENSMUSG00000025492	Ifitm3	1.63653	9.89332e-05	interferon induced transmembrane protein 3 [Source:MGI Symbol;Acc:MGI:1913391]
ENSMUSG00000050549	5730508B09Rik	1.62802	7.08207e-06	RIKEN cDNA 5730508B09 gene [Source:MGI Symbol;Acc:MGI:1917867]
ENSMUSG00000022867	Usp25	1.62662	0.000109816	ubiquitin specific peptidase 25 [Source:MGI Symbol;Acc:MGI:1353655]
ENSMUSG00000057135	Scimp	1.62111	1.98809e-05	SLP adaptor and CSK interacting membrane protein [Source:MGI Symbol;Acc:MGI:3610314]
ENSMUSG00000031712	Il15	1.61852	0.000553535	interleukin 15 [Source:MGI Symbol;Acc:MGI:103014]
ENSMUSG00000017002	Slpi	1.618	0.000114789	secretory leukocyte peptidase inhibitor [Source:MGI Symbol;Acc:MGI:109297]
ENSMUSG00000052407	Ccdc171	1.61539	1.17966e-06	coiled-coil domain containing 171 [Source:MGI Symbol;Acc:MGI:1922152]
ENSMUSG00000032175	Tyk2	1.60922	0.0103134	tyrosine kinase 2 [Source:MGI Symbol;Acc:MGI:1929470]
ENSMUSG00000067577	A430093F15Rik	1.60021	7.87176e-05	RIKEN cDNA A430093F15 gene [Source:MGI Symbol;Acc:MGI:2685520]
ENSMUSG00000020806	Rhbdf2	1.59491	0.00766884	rhomboid 5 homolog 2 [Source:MGI Symbol;Acc:MGI:2442473]
ENSMUSG00000031488	Rab11fip1	1.58948	0.00904918	RAB11 family interacting protein 1 (class I) [Source:MGI Symbol;Acc:MGI:1923017]
ENSMUSG00000020400	Tnip1	1.58558	0.000126409	TNFAIP3 interacting protein 1 [Source:MGI Symbol;Acc:MGI:1926194]
ENSMUSG00000055994	Nod2	1.57822	0.00452096	nucleotide-binding oligomerization domain containing 2 [Source:MGI Symbol;Acc:MGI:2429397]
ENSMUSG00000034731	Dgkh	1.57556	0.00104718	diacylglycerol kinase, eta [Source:MGI Symbol;Acc:MGI:2444188]
ENSMUSG00000025017	Pik3ap1	1.57118	0.00825611	phosphoinositide-3-kinase adaptor protein 1 [Source:MGI Symbol;Acc:MGI:1933177]
ENSMUSG00000019122	Ccl9	1.56659	0.00272651	chemokine (C-C motif) ligand 9 [Source:MGI Symbol;Acc:MGI:104533]
ENSMUSG00000097252	Gm6634	1.5598	0.00109848	predicted gene 6634 [Source:MGI Symbol;Acc:MGI:3643829]
ENSMUSG00000026466	Tor1aip1	1.55741	1.77192e-05	torsin A interacting protein 1 [Source:MGI Symbol;Acc:MGI:3582693]
ENSMUSG00000028517	Plpp3	1.55483	0.000343907	phospholipid phosphatase 3 [Source:MGI Symbol;Acc:MGI:1915166]
ENSMUSG00000039697	Ncoa7	1.55262	2.6718e-05	nuclear receptor coactivator 7 [Source:MGI Symbol;Acc:MGI:2444847]
ENSMUSG00000089844	A530032D15Rik	1.55227	0.000378716	RIKEN cDNA A530032D15Rik gene [Source:MGI Symbol;Acc:MGI:3037746]
ENSMUSG00000003541	Ier3	1.55062	1.51442e-05	immediate early response 3 [Source:MGI Symbol;Acc:MGI:104814]
ENSMUSG00000039934	Gsap	1.54918	0.000101322	gamma-secretase activating protein [Source:MGI Symbol;Acc:MGI:2442259]
ENSMUSG00000012519	Mlkl	1.54813	7.00135e-07	mixed lineage kinase domain-like [Source:MGI Symbol;Acc:MGI:1921818]
ENSMUSG00000092564	BC051226	1.54636	0.000744194	cDNA sequence BC051226 [Source:MGI Symbol;Acc:MGI:3039585]
ENSMUSG00000001168	Oas1h	1.54574	0.0166686	2'-5' oligoadenylate synthetase 1H [Source:MGI Symbol;Acc:MGI:2180853]
ENSMUSG00000055447	Cd47	1.54505	4.1159e-05	CD47 antigen (Rh-related antigen, integrin-associated signal transducer) [Source:MGI Symbol;Acc:MGI:96617]
ENSMUSG00000050931	Sgms2	1.54114	0.00352513	sphingomyelin synthase 2 [Source:MGI Symbol;Acc:MGI:1921692]
ENSMUSG00000073158	9030624G23Rik	1.54036	1.12745e-06	RIKEN cDNA 9030624G23 gene [Source:MGI Symbol;Acc:MGI:1914058]
ENSMUSG00000024953	Prdx5	1.54013	0.000416223	peroxiredoxin 5 [Source:MGI Symbol;Acc:MGI:1859821]
ENSMUSG00000097815	Gm26809	1.54008	5.05539e-07	predicted gene, 26809 [Source:MGI Symbol;Acc:MGI:5477303]
ENSMUSG00000027995	Tlr2	1.53949	1.38359e-05	toll-like receptor 2 [Source:MGI Symbol;Acc:MGI:1346060]
ENSMUSG00000037405	Icam1	1.53738	1.00649e-05	intercellular adhesion molecule 1 [Source:MGI Symbol;Acc:MGI:96392]
ENSMUSG00000054855	Rnd1	1.53699	1.15082e-05	Rho family GTPase 1 [Source:MGI Symbol;Acc:MGI:2444878]
ENSMUSG00000101136	Gm8739	1.53309	0.000354532	predicted gene 8739 [Source:MGI Symbol;Acc:MGI:3644775]
ENSMUSG00000032066	Bco2	1.52599	8.36703e-05	beta-carotene oxygenase 2 [Source:MGI Symbol;Acc:MGI:2177469]
ENSMUSG00000001348	Acp5	1.52322	0.000665403	acid phosphatase 5, tartrate resistant [Source:MGI Symbol;Acc:MGI:87883]
ENSMUSG00000028716	Pdzk1ip1	1.51897	0.00175227	PDZK1 interacting protein 1 [Source:MGI Symbol;Acc:MGI:1914432]
ENSMUSG00000070034	Sp110	1.51464	1.03004e-06	Sp110 nuclear body protein [Source:MGI Symbol;Acc:MGI:1923364]
ENSMUSG00000021591	Glrx	1.51438	3.87411e-05	glutaredoxin [Source:MGI Symbol;Acc:MGI:2135625]
ENSMUSG00000022148	Fyb	1.5141	2.11598e-05	FYN binding protein [Source:MGI Symbol;Acc:MGI:1346327]
ENSMUSG00000020600	Slc7a15	1.51182	1.17966e-06	solute carrier family 7 (cationic amino acid transporter, y+ system), member 15 [Source:MGI Symbol;Acc:MGI:3045351]
ENSMUSG00000056501	Cebpb	1.51157	0.00255386	CCAAT/enhancer binding protein (C/EBP), beta [Source:MGI Symbol;Acc:MGI:88373]
ENSMUSG00000038352	Arl5c	1.51044	0.000136841	ADP-ribosylation factor-like 5C [Source:MGI Symbol;Acc:MGI:3028577]
ENSMUSG00000015312	Gadd45b	1.50602	0.000416223	growth arrest and DNA-damage-inducible 45 beta [Source:MGI Symbol;Acc:MGI:107776]
ENSMUSG00000018500	Adora2b	1.50493	8.77757e-06	adenosine A2b receptor [Source:MGI Symbol;Acc:MGI:99403]
ENSMUSG00000033450	Tagap	1.50458	0.00766884	T cell activation Rho GTPase activating protein [Source:MGI Symbol;Acc:MGI:3615484]
ENSMUSG00000099794	1700128A07Rik	1.493	4.77283e-07	RIKEN cDNA 1700128A07 gene [Source:MGI Symbol;Acc:MGI:1920881]
ENSMUSG00000027074	Slc43a3	1.49258	0.00063712	solute carrier family 43, member 3 [Source:MGI Symbol;Acc:MGI:1931054]
ENSMUSG00000032369	Plscr1	1.48611	0.000213953	phospholipid scramblase 1 [Source:MGI Symbol;Acc:MGI:893575]
ENSMUSG00000062300	Nectin2	1.48554	0.00146882	nectin cell adhesion molecule 2 [Source:MGI Symbol;Acc:MGI:97822]
ENSMUSG00000054003	Tdrd9	1.48389	6.12192e-07	tudor domain containing 9 [Source:MGI Symbol;Acc:MGI:1921941]
ENSMUSG00000036067	Slc2a6	1.48286	5.54688e-06	solute carrier family 2 (facilitated glucose transporter), member 6 [Source:MGI Symbol;Acc:MGI:2443286]
ENSMUSG00000024143	Rhoq	1.48159	0.000336705	ras homolog family member Q [Source:MGI Symbol;Acc:MGI:1931553]
ENSMUSG00000024736	Tmem132a	1.47302	0.0213823	transmembrane protein 132A [Source:MGI Symbol;Acc:MGI:2147810]
ENSMUSG00000037242	Clic4	1.46612	0.00172439	chloride intracellular channel 4 (mitochondrial) [Source:MGI Symbol;Acc:MGI:1352754]
ENSMUSG00000026031	Cflar	1.46598	8.08468e-05	CASP8 and FADD-like apoptosis regulator [Source:MGI Symbol;Acc:MGI:1336166]
ENSMUSG00000018899	Irf1	1.46421	1.78262e-06	interferon regulatory factor 1 [Source:MGI Symbol;Acc:MGI:96590]
ENSMUSG00000031792	Usb1	1.46352	4.14664e-05	U6 snRNA biogenesis 1 [Source:MGI Symbol;Acc:MGI:2142454]
ENSMUSG00000020901	Pik3r5	1.45741	0.00546819	phosphoinositide-3-kinase, regulatory subunit 5, p101 [Source:MGI Symbol;Acc:MGI:2443588]
ENSMUSG00000019947	Arid5b	1.45715	0.01431	AT rich interactive domain 5B (MRF1-like) [Source:MGI Symbol;Acc:MGI:2175912]
ENSMUSG00000024754	Tmem2	1.45226	0.015751	transmembrane protein 2 [Source:MGI Symbol;Acc:MGI:1890373]
ENSMUSG00000050565	Tor1aip2	1.4464	1.21685e-06	torsin A interacting protein 2 [Source:MGI Symbol;Acc:MGI:3582695]
ENSMUSG00000023952	Gtpbp2	1.44361	0.00380346	GTP binding protein 2 [Source:MGI Symbol;Acc:MGI:1860138]
ENSMUSG00000042350	Arel1	1.43107	0.000330257	apoptosis resistant E3 ubiquitin protein ligase 1 [Source:MGI Symbol;Acc:MGI:1915747]
ENSMUSG00000025888	Casp1	1.43	0.000787252	caspase 1 [Source:MGI Symbol;Acc:MGI:96544]
ENSMUSG00000062007	Hsh2d	1.42566	1.52813e-05	hematopoietic SH2 domain containing [Source:MGI Symbol;Acc:MGI:2676364]
ENSMUSG00000018334	Ksr1	1.42333	0.0161497	kinase suppressor of ras 1 [Source:MGI Symbol;Acc:MGI:105051]
ENSMUSG00000040552	C3ar1	1.42197	0.000285263	complement component 3a receptor 1 [Source:MGI Symbol;Acc:MGI:1097680]
ENSMUSG00000020120	Plek	1.41947	1.26209e-05	pleckstrin [Source:MGI Symbol;Acc:MGI:1860485]
ENSMUSG00000025429	Pstpip2	1.41837	0.00594672	proline-serine-threonine phosphatase-interacting protein 2 [Source:MGI Symbol;Acc:MGI:1335088]
ENSMUSG00000079227	Ccr5	1.41645	1.17959e-05	chemokine (C-C motif) receptor 5 [Source:MGI Symbol;Acc:MGI:107182]
ENSMUSG00000020275	Rel	1.41627	0.00223633	reticuloendotheliosis oncogene [Source:MGI Symbol;Acc:MGI:97897]
ENSMUSG00000036002	Fam214b	1.41478	0.0185371	family with sequence similarity 214, member B [Source:MGI Symbol;Acc:MGI:2441854]
ENSMUSG00000015947	Fcgr1	1.41472	0.000729458	Fc receptor, IgG, high affinity I [Source:MGI Symbol;Acc:MGI:95498]
ENSMUSG00000026821	Ralgds	1.409	0.0111278	ral guanine nucleotide dissociation stimulator [Source:MGI Symbol;Acc:MGI:107485]
ENSMUSG00000097567	Gm26637	1.40829	0.000751474	predicted gene, 26637 [Source:MGI Symbol;Acc:MGI:5477131]
ENSMUSG00000027555	Car13	1.40433	0.00034283	carbonic anhydrase 13 [Source:MGI Symbol;Acc:MGI:1931322]
ENSMUSG00000041153	Osgin2	1.40101	5.7529e-06	oxidative stress induced growth inhibitor family member 2 [Source:MGI Symbol;Acc:MGI:2384798]
ENSMUSG00000025909	Sntg1	1.40076	3.34619e-06	syntrophin, gamma 1 [Source:MGI Symbol;Acc:MGI:1918346]
ENSMUSG00000040943	Tet2	1.40007	0.0142119	tet methylcytosine dioxygenase 2 [Source:MGI Symbol;Acc:MGI:2443298]
ENSMUSG00000082088	Gm15753	1.39965	0.000512867	predicted gene 15753 [Source:MGI Symbol;Acc:MGI:3783195]
ENSMUSG00000001542	Ell2	1.39945	6.20106e-06	elongation factor RNA polymerase II 2 [Source:MGI Symbol;Acc:MGI:2183438]
ENSMUSG00000041238	Rbbp8	1.3933	3.47798e-06	retinoblastoma binding protein 8, endonuclease [Source:MGI Symbol;Acc:MGI:2442995]
ENSMUSG00000055978	Fut2	1.39234	0.0131446	fucosyltransferase 2 [Source:MGI Symbol;Acc:MGI:109374]
ENSMUSG00000029322	Plac8	1.38683	0.0307049	placenta-specific 8 [Source:MGI Symbol;Acc:MGI:2445289]
ENSMUSG00000071068	Treml2	1.38683	1.99573e-05	triggering receptor expressed on myeloid cells-like 2 [Source:MGI Symbol;Acc:MGI:2147038]
ENSMUSG00000038301	Snx10	1.38463	3.70336e-05	sorting nexin 10 [Source:MGI Symbol;Acc:MGI:1919232]
ENSMUSG00000042719	Naa25	1.38336	1.68627e-05	N(alpha)-acetyltransferase 25, NatB auxiliary subunit [Source:MGI Symbol;Acc:MGI:2442563]
ENSMUSG00000034394	Lif	1.38065	0.00371676	leukemia inhibitory factor [Source:MGI Symbol;Acc:MGI:96787]
ENSMUSG00000020717	Pecam1	1.38053	0.00181543	platelet/endothelial cell adhesion molecule 1 [Source:MGI Symbol;Acc:MGI:97537]
ENSMUSG00000021990	Spata13	1.37557	0.0119276	spermatogenesis associated 13 [Source:MGI Symbol;Acc:MGI:104838]
ENSMUSG00000026088	Mitd1	1.37243	0.00113419	MIT, microtubule interacting and transport, domain containing 1 [Source:MGI Symbol;Acc:MGI:1916278]
ENSMUSG00000004040	Stat3	1.37228	0.0190922	signal transducer and activator of transcription 3 [Source:MGI Symbol;Acc:MGI:103038]
ENSMUSG00000023106	Denr	1.36158	0.00126936	density-regulated protein [Source:MGI Symbol;Acc:MGI:1915434]
ENSMUSG00000090659	Zfp493	1.34943	1.73208e-05	zinc finger protein 493 [Source:MGI Symbol;Acc:MGI:1920208]
ENSMUSG00000023030	Slc11a2	1.34931	5.29056e-06	solute carrier family 11 (proton-coupled divalent metal ion transporters), member 2 [Source:MGI Symbol;Acc:MGI:1345279]
ENSMUSG00000009246	Trpm5	1.34505	0.0301985	transient receptor potential cation channel, subfamily M, member 5 [Source:MGI Symbol;Acc:MGI:1861718]
ENSMUSG00000015501	Hivep2	1.34442	0.010631	human immunodeficiency virus type I enhancer binding protein 2 [Source:MGI Symbol;Acc:MGI:1338076]
ENSMUSG00000034647	Ankrd12	1.34304	9.40317e-05	ankyrin repeat domain 12 [Source:MGI Symbol;Acc:MGI:1914357]
ENSMUSG00000046805	Mpeg1	1.33899	0.000109647	macrophage expressed gene 1 [Source:MGI Symbol;Acc:MGI:1333743]
ENSMUSG00000046027	Stard5	1.33861	3.59672e-07	StAR-related lipid transfer (START) domain containing 5 [Source:MGI Symbol;Acc:MGI:2156765]
ENSMUSG00000085940	4930405D11Rik	1.33363	0.0172383	RIKEN cDNA 4930405D11 gene [Source:MGI Symbol;Acc:MGI:1921172]
ENSMUSG00000025076	Casp7	1.32978	0.000114306	caspase 7 [Source:MGI Symbol;Acc:MGI:109383]
ENSMUSG00000031897	Psmb10	1.32511	0.000436132	proteasome (prosome, macropain) subunit, beta type 10 [Source:MGI Symbol;Acc:MGI:1096380]
ENSMUSG00000026994	Galnt3	1.32236	1.51763e-05	UDP-N-acetyl-alpha-D-galactosamine:polypeptide N-acetylgalactosaminyltransferase 3 [Source:MGI Symbol;Acc:MGI:894695]
ENSMUSG00000021200	Asb2	1.32223	0.0250856	ankyrin repeat and SOCS box-containing 2 [Source:MGI Symbol;Acc:MGI:1929743]
ENSMUSG00000035235	Trim13	1.32146	0.00283658	tripartite motif-containing 13 [Source:MGI Symbol;Acc:MGI:1913847]
ENSMUSG00000031709	Tbc1d9	1.31851	0.0148266	TBC1 domain family, member 9 [Source:MGI Symbol;Acc:MGI:1918560]
ENSMUSG00000004952	Rasa4	1.31499	0.0112039	RAS p21 protein activator 4 [Source:MGI Symbol;Acc:MGI:1858600]
ENSMUSG00000018167	Stard3	1.31365	2.78544e-06	START domain containing 3 [Source:MGI Symbol;Acc:MGI:1929618]
ENSMUSG00000033227	Wnt6	1.3134	6.74758e-05	wingless-type MMTV integration site family, member 6 [Source:MGI Symbol;Acc:MGI:98960]
ENSMUSG00000020077	Srgn	1.31087	0.000402337	serglycin [Source:MGI Symbol;Acc:MGI:97756]
ENSMUSG00000006418	Rnf114	1.30136	5.29056e-06	ring finger protein 114 [Source:MGI Symbol;Acc:MGI:1933159]
ENSMUSG00000055413	H2-Q5	1.29995	0.00377633	histocompatibility 2, Q region locus 5 [Source:MGI Symbol;Acc:MGI:95934]
ENSMUSG00000015837	Sqstm1	1.29922	0.00558364	sequestosome 1 [Source:MGI Symbol;Acc:MGI:107931]
ENSMUSG00000039699	Batf2	1.2988	0.000123137	basic leucine zipper transcription factor, ATF-like 2 [Source:MGI Symbol;Acc:MGI:1921731]
ENSMUSG00000051413	Plagl2	1.29753	0.0220242	pleiomorphic adenoma gene-like 2 [Source:MGI Symbol;Acc:MGI:1933165]
ENSMUSG00000100969	1700030N03Rik	1.29736	2.13297e-06	RIKEN cDNA 1700030N03 gene [Source:MGI Symbol;Acc:MGI:1917261]
ENSMUSG00000030275	Etnk1	1.29568	3.59314e-05	ethanolamine kinase 1 [Source:MGI Symbol;Acc:MGI:1922570]
ENSMUSG00000020696	Rffl	1.29275	9.30789e-07	ring finger and FYVE like domain containing protein [Source:MGI Symbol;Acc:MGI:1914588]
ENSMUSG00000024777	Ppp2r5b	1.28757	0.000483521	protein phosphatase 2, regulatory subunit B', beta [Source:MGI Symbol;Acc:MGI:2388480]
ENSMUSG00000036053	Fmnl2	1.28329	0.010184	formin-like 2 [Source:MGI Symbol;Acc:MGI:1918659]
ENSMUSG00000040428	Plekha4	1.27559	0.0137348	pleckstrin homology domain containing, family A (phosphoinositide binding specific) member 4 [Source:MGI Symbol;Acc:MGI:1916467]
ENSMUSG00000066026	Dhrs3	1.27397	2.91844e-05	dehydrogenase/reductase (SDR family) member 3 [Source:MGI Symbol;Acc:MGI:1315215]
ENSMUSG00000024457	Trim26	1.2731	0.000285442	tripartite motif-containing 26 [Source:MGI Symbol;Acc:MGI:1337056]
ENSMUSG00000027313	Chac1	1.27015	0.000136841	ChaC, cation transport regulator 1 [Source:MGI Symbol;Acc:MGI:1916315]
ENSMUSG00000031652	N4bp1	1.26799	0.00363584	NEDD4 binding protein 1 [Source:MGI Symbol;Acc:MGI:2136825]
ENSMUSG00000020300	Cpeb4	1.26453	0.0226938	cytoplasmic polyadenylation element binding protein 4 [Source:MGI Symbol;Acc:MGI:1914829]
ENSMUSG00000033684	Qsox1	1.26329	2.37199e-05	quiescin Q6 sulfhydryl oxidase 1 [Source:MGI Symbol;Acc:MGI:1330818]
ENSMUSG00000031770	Herpud1	1.26318	7.25638e-05	homocysteine-inducible, endoplasmic reticulum stress-inducible, ubiquitin-like domain member 1 [Source:MGI Symbol;Acc:MGI:1927406]
ENSMUSG00000023249	Parp3	1.25909	0.00254678	poly (ADP-ribose) polymerase family, member 3 [Source:MGI Symbol;Acc:MGI:1891258]
ENSMUSG00000099693	Gm29284	1.2575	3.3704e-05	predicted gene 29284 [Source:MGI Symbol;Acc:MGI:5579990]
ENSMUSG00000027333	Smox	1.25542	8.82843e-06	spermine oxidase [Source:MGI Symbol;Acc:MGI:2445356]
ENSMUSG00000067212	H2-T23	1.25212	0.0096626	histocompatibility 2, T region locus 23 [Source:MGI Symbol;Acc:MGI:95957]
ENSMUSG00000049488	Tmem67	1.24931	0.00587128	transmembrane protein 67 [Source:MGI Symbol;Acc:MGI:1923928]
ENSMUSG00000049401	Ogfr	1.24831	0.0010013	opioid growth factor receptor [Source:MGI Symbol;Acc:MGI:1919325]
ENSMUSG00000032508	Myd88	1.24791	0.0019637	myeloid differentiation primary response gene 88 [Source:MGI Symbol;Acc:MGI:108005]
ENSMUSG00000030403	Vasp	1.24414	9.35416e-05	vasodilator-stimulated phosphoprotein [Source:MGI Symbol;Acc:MGI:109268]
ENSMUSG00000040435	Ppp1r15a	1.24229	3.70336e-05	protein phosphatase 1, regulatory (inhibitor) subunit 15A [Source:MGI Symbol;Acc:MGI:1927072]
ENSMUSG00000021880	Rnase6	1.23864	0.00243758	ribonuclease, RNase A family, 6 [Source:MGI Symbol;Acc:MGI:1925666]
ENSMUSG00000042659	Arrdc4	1.2383	0.000149657	arrestin domain containing 4 [Source:MGI Symbol;Acc:MGI:1913662]
ENSMUSG00000046079	Lrrc8d	1.23797	0.00160873	leucine rich repeat containing 8D [Source:MGI Symbol;Acc:MGI:1922368]
ENSMUSG00000002325	Irf9	1.23688	5.29056e-06	interferon regulatory factor 9 [Source:MGI Symbol;Acc:MGI:107587]
ENSMUSG00000002847	Pla1a	1.23454	0.000413658	phospholipase A1 member A [Source:MGI Symbol;Acc:MGI:1934677]
ENSMUSG00000022895	Ets2	1.23273	0.0196529	E26 avian leukemia oncogene 2, 3' domain [Source:MGI Symbol;Acc:MGI:95456]
ENSMUSG00000009035	Tmem184b	1.23096	0.0223689	transmembrane protein 184b [Source:MGI Symbol;Acc:MGI:2445179]
ENSMUSG00000025854	Fam20c	1.23063	0.0348109	family with sequence similarity 20, member C [Source:MGI Symbol;Acc:MGI:2136853]
ENSMUSG00000068399	Gm7247	1.22621	0.0142264	predicted gene 7247 [Source:MGI Symbol;Acc:MGI:3643454]
ENSMUSG00000020387	Jade2	1.22586	0.043924	jade family PHD finger 2 [Source:MGI Symbol;Acc:MGI:1924151]
ENSMUSG00000017009	Sdc4	1.22508	0.00325982	syndecan 4 [Source:MGI Symbol;Acc:MGI:1349164]
ENSMUSG00000044162	Tnip3	1.21763	0.000579304	TNFAIP3 interacting protein 3 [Source:MGI Symbol;Acc:MGI:3041165]
ENSMUSG00000037110	Ralgapa2	1.21515	0.0333055	Ral GTPase activating protein, alpha subunit 2 (catalytic) [Source:MGI Symbol;Acc:MGI:3036245]
ENSMUSG00000045795	Whamm	1.21456	0.00890499	WAS protein homolog associated with actin, golgi membranes and microtubules [Source:MGI Symbol;Acc:MGI:2142282]
ENSMUSG00000055137	Sugct	1.2145	1.84546e-05	succinyl-CoA glutarate-CoA transferase [Source:MGI Symbol;Acc:MGI:1923221]
ENSMUSG00000019082	Slc25a22	1.2133	0.0146743	solute carrier family 25 (mitochondrial carrier, glutamate), member 22 [Source:MGI Symbol;Acc:MGI:1915517]
ENSMUSG00000028859	Csf3r	1.21275	0.0307049	colony stimulating factor 3 receptor (granulocyte) [Source:MGI Symbol;Acc:MGI:1339755]
ENSMUSG00000079455	Gm16026	1.20939	0.000222833	predicted pseudogene 16026 [Source:MGI Symbol;Acc:MGI:3783243]
ENSMUSG00000034300	Fam53c	1.20866	0.000768018	family with sequence similarity 53, member C [Source:MGI Symbol;Acc:MGI:1913556]
ENSMUSG00000105383	Gm42641	1.207	0.0484097	predicted gene 42641 [Source:MGI Symbol;Acc:MGI:5662778]
ENSMUSG00000039233	Tbce	1.20605	0.000128327	tubulin-specific chaperone E [Source:MGI Symbol;Acc:MGI:1917680]
ENSMUSG00000038459	Abhd17c	1.20445	5.2692e-05	abhydrolase domain containing 17C [Source:MGI Symbol;Acc:MGI:1917428]
ENSMUSG00000069518	Gm10271	1.20322	8.65212e-05	predicted gene 10271 [Source:MGI Symbol;Acc:MGI:3642827]
ENSMUSG00000048764	Tmprss11f	1.20115	1.55221e-05	transmembrane protease, serine 11f [Source:MGI Symbol;Acc:MGI:2442348]
ENSMUSG00000023206	Il15ra	1.20022	0.000483051	interleukin 15 receptor, alpha chain [Source:MGI Symbol;Acc:MGI:104644]
ENSMUSG00000099843	Gm7160	1.19548	0.0167892	predicted gene 7160 [Source:MGI Symbol;Acc:MGI:3646078]
ENSMUSG00000000732	Icosl	1.19014	0.000292682	icos ligand [Source:MGI Symbol;Acc:MGI:1354701]
ENSMUSG00000032724	Abtb2	1.18355	0.0300289	ankyrin repeat and BTB (POZ) domain containing 2 [Source:MGI Symbol;Acc:MGI:2139365]
ENSMUSG00000066442	Mthfs	1.18224	0.0328436	5, 10-methenyltetrahydrofolate synthetase [Source:MGI Symbol;Acc:MGI:1340032]
ENSMUSG00000051457	Spn	1.18187	0.0264552	sialophorin [Source:MGI Symbol;Acc:MGI:98384]
ENSMUSG00000047123	Ticam1	1.18141	0.00597088	toll-like receptor adaptor molecule 1 [Source:MGI Symbol;Acc:MGI:2147032]
ENSMUSG00000020057	Dram1	1.18055	0.000535093	DNA-damage regulated autophagy modulator 1 [Source:MGI Symbol;Acc:MGI:1918962]
ENSMUSG00000029333	#N/A	1.17821	0.00785752	#N/A
ENSMUSG00000034575	Papd7	1.17711	0.0065141	PAP associated domain containing 7 [Source:MGI Symbol;Acc:MGI:2682295]
ENSMUSG00000042228	Lyn	1.17596	0.00232937	LYN proto-oncogene, Src family tyrosine kinase [Source:MGI Symbol;Acc:MGI:96892]
ENSMUSG00000033545	Znrf1	1.17158	0.0148266	zinc and ring finger 1 [Source:MGI Symbol;Acc:MGI:2177308]
ENSMUSG00000038774	Ascc3	1.16733	0.000498616	activating signal cointegrator 1 complex subunit 3 [Source:MGI Symbol;Acc:MGI:1925237]
ENSMUSG00000024019	Cmtr1	1.16237	0.0245178	cap methyltransferase 1 [Source:MGI Symbol;Acc:MGI:1921407]
ENSMUSG00000007872	Id3	1.16195	0.00070179	inhibitor of DNA binding 3 [Source:MGI Symbol;Acc:MGI:96398]
ENSMUSG00000026648	Dclre1c	1.16003	0.00530268	DNA cross-link repair 1C [Source:MGI Symbol;Acc:MGI:2441769]
ENSMUSG00000000275	Trim25	1.15927	1.99895e-05	tripartite motif-containing 25 [Source:MGI Symbol;Acc:MGI:102749]
ENSMUSG00000031155	Pim2	1.15451	0.00478194	proviral integration site 2 [Source:MGI Symbol;Acc:MGI:97587]
ENSMUSG00000029826	Zc3hav1	1.15404	0.0016811	zinc finger CCCH type, antiviral 1 [Source:MGI Symbol;Acc:MGI:1926031]
ENSMUSG00000107985	Gm44160	1.14929	0.0160915	predicted gene, 44160 [Source:MGI Symbol;Acc:MGI:5690552]
ENSMUSG00000054676	1600014C10Rik	1.14887	0.000461625	RIKEN cDNA 1600014C10 gene [Source:MGI Symbol;Acc:MGI:1919494]
ENSMUSG00000030560	Ctsc	1.14665	8.43644e-05	cathepsin C [Source:MGI Symbol;Acc:MGI:109553]
ENSMUSG00000051650	B3gnt2	1.13729	0.0333614	UDP-GlcNAc:betaGal beta-1,3-N-acetylglucosaminyltransferase 2 [Source:MGI Symbol;Acc:MGI:1889505]
ENSMUSG00000030269	Mtmr14	1.13552	2.70102e-05	myotubularin related protein 14 [Source:MGI Symbol;Acc:MGI:1916075]
ENSMUSG00000021280	Exoc3l4	1.13541	0.00331664	exocyst complex component 3-like 4 [Source:MGI Symbol;Acc:MGI:1921363]
ENSMUSG00000020868	Xylt2	1.13245	0.0139023	xylosyltransferase II [Source:MGI Symbol;Acc:MGI:2444797]
ENSMUSG00000052477	C130026I21Rik	1.13161	0.00689372	RIKEN cDNA C130026I21 gene [Source:MGI Symbol;Acc:MGI:3612702]
ENSMUSG00000025647	Shisa5	1.13119	0.00398737	shisa family member 5 [Source:MGI Symbol;Acc:MGI:1915044]
ENSMUSG00000028538	St3gal3	1.1286	0.000213087	ST3 beta-galactoside alpha-2,3-sialyltransferase 3 [Source:MGI Symbol;Acc:MGI:1316659]
ENSMUSG00000034168	Irf2bpl	1.12839	0.0320753	interferon regulatory factor 2 binding protein-like [Source:MGI Symbol;Acc:MGI:2442463]
ENSMUSG00000032691	Nlrp3	1.12706	0.0457384	NLR family, pyrin domain containing 3 [Source:MGI Symbol;Acc:MGI:2653833]
ENSMUSG00000021133	Susd6	1.12336	0.00836436	sushi domain containing 6 [Source:MGI Symbol;Acc:MGI:2444661]
ENSMUSG00000026110	Mgat4a	1.1232	3.3704e-05	mannoside acetylglucosaminyltransferase 4, isoenzyme A [Source:MGI Symbol;Acc:MGI:2662992]
ENSMUSG00000020464	Pnpt1	1.12278	0.000882683	polyribonucleotide nucleotidyltransferase 1 [Source:MGI Symbol;Acc:MGI:1918951]
ENSMUSG00000028124	Gclm	1.11581	0.000601941	glutamate-cysteine ligase, modifier subunit [Source:MGI Symbol;Acc:MGI:104995]
ENSMUSG00000051439	Cd14	1.11002	0.000109647	CD14 antigen [Source:MGI Symbol;Acc:MGI:88318]
ENSMUSG00000052336	Cx3cr1	1.106	0.00264306	chemokine (C-X3-C motif) receptor 1 [Source:MGI Symbol;Acc:MGI:1333815]
ENSMUSG00000033088	Triobp	1.1048	0.00302451	TRIO and F-actin binding protein [Source:MGI Symbol;Acc:MGI:1349410]
ENSMUSG00000039853	Trim14	1.10161	0.000230021	tripartite motif-containing 14 [Source:MGI Symbol;Acc:MGI:1921985]
ENSMUSG00000026872	Zeb2	1.09961	0.00697236	zinc finger E-box binding homeobox 2 [Source:MGI Symbol;Acc:MGI:1344407]
ENSMUSG00000095115	Itpripl2	1.09873	0.0256256	inositol 1,4,5-triphosphate receptor interacting protein-like 2 [Source:MGI Symbol;Acc:MGI:2442416]
ENSMUSG00000035248	Zcchc6	1.09742	0.000185391	zinc finger, CCHC domain containing 6 [Source:MGI Symbol;Acc:MGI:2387179]
ENSMUSG00000029084	Cd38	1.09168	0.000209246	CD38 antigen [Source:MGI Symbol;Acc:MGI:107474]
ENSMUSG00000027827	Kcnab1	1.09156	0.0122527	potassium voltage-gated channel, shaker-related subfamily, beta member 1 [Source:MGI Symbol;Acc:MGI:109155]
ENSMUSG00000000915	Hip1r	1.08634	0.0068524	huntingtin interacting protein 1 related [Source:MGI Symbol;Acc:MGI:1352504]
ENSMUSG00000031778	Cx3cl1	1.08227	0.0372868	chemokine (C-X3-C motif) ligand 1 [Source:MGI Symbol;Acc:MGI:1097153]
ENSMUSG00000033487	Fndc3a	1.07772	0.00710772	fibronectin type III domain containing 3A [Source:MGI Symbol;Acc:MGI:1196463]
ENSMUSG00000000409	Lck	1.07752	0.00560876	lymphocyte protein tyrosine kinase [Source:MGI Symbol;Acc:MGI:96756]
ENSMUSG00000020393	Kremen1	1.07504	0.0191886	kringle containing transmembrane protein 1 [Source:MGI Symbol;Acc:MGI:1933988]
ENSMUSG00000034118	Tpst1	1.07139	0.000148859	protein-tyrosine sulfotransferase 1 [Source:MGI Symbol;Acc:MGI:1298231]
ENSMUSG00000030228	Pik3c2g	1.06928	0.00144143	phosphatidylinositol 3-kinase, C2 domain containing, gamma polypeptide [Source:MGI Symbol;Acc:MGI:1203730]
ENSMUSG00000097194	9330175E14Rik	1.06921	0.0120939	RIKEN cDNA 9330175E14 gene [Source:MGI Symbol;Acc:MGI:2443913]
ENSMUSG00000018796	Acsl1	1.069	0.00188301	acyl-CoA synthetase long-chain family member 1 [Source:MGI Symbol;Acc:MGI:102797]
ENSMUSG00000079057	Cyp4v3	1.0682	0.00504386	cytochrome P450, family 4, subfamily v, polypeptide 3 [Source:MGI Symbol;Acc:MGI:2142763]
ENSMUSG00000020134	Peli1	1.06627	1.10048e-05	pellino 1 [Source:MGI Symbol;Acc:MGI:1914495]
ENSMUSG00000025058	5430427O19Rik	1.06599	0.00468094	RIKEN cDNA 5430427O19 gene [Source:MGI Symbol;Acc:MGI:1918648]
ENSMUSG00000016559	H3f3b	1.06312	0.00380288	H3 histone, family 3B [Source:MGI Symbol;Acc:MGI:1101768]
ENSMUSG00000055116	Arntl	1.06042	0.00617919	aryl hydrocarbon receptor nuclear translocator-like [Source:MGI Symbol;Acc:MGI:1096381]
ENSMUSG00000027660	Skil	1.05986	5.85802e-06	SKI-like [Source:MGI Symbol;Acc:MGI:106203]
ENSMUSG00000037752	Xkr8	1.05962	0.00121564	X-linked Kx blood group related 8 [Source:MGI Symbol;Acc:MGI:2685877]
ENSMUSG00000029822	Osbpl3	1.05842	0.000547818	oxysterol binding protein-like 3 [Source:MGI Symbol;Acc:MGI:1918970]
ENSMUSG00000032204	Aqp9	1.05534	0.000103959	aquaporin 9 [Source:MGI Symbol;Acc:MGI:1891066]
ENSMUSG00000100231	Gm29554	1.05344	0.000387753	predicted gene 29554 [Source:MGI Symbol;Acc:MGI:5580260]
ENSMUSG00000041135	Ripk2	1.05338	0.000253277	receptor (TNFRSF)-interacting serine-threonine kinase 2 [Source:MGI Symbol;Acc:MGI:1891456]
ENSMUSG00000027340	Slc23a2	1.05105	0.0271691	solute carrier family 23 (nucleobase transporters), member 2 [Source:MGI Symbol;Acc:MGI:1859682]
ENSMUSG00000022876	Samsn1	1.05096	0.00343922	SAM domain, SH3 domain and nuclear localization signals, 1 [Source:MGI Symbol;Acc:MGI:1914992]
ENSMUSG00000041483	Zfp281	1.04733	0.00231488	zinc finger protein 281 [Source:MGI Symbol;Acc:MGI:3029290]
ENSMUSG00000063889	Crem	1.03189	0.016709	cAMP responsive element modulator [Source:MGI Symbol;Acc:MGI:88495]
ENSMUSG00000023809	Rps6ka2	1.0309	0.00262063	ribosomal protein S6 kinase, polypeptide 2 [Source:MGI Symbol;Acc:MGI:1342290]
ENSMUSG00000062310	Glrp1	1.03	0.0143349	glutamine repeat protein 1 [Source:MGI Symbol;Acc:MGI:108038]
ENSMUSG00000058835	Abi1	1.02757	1.60355e-05	abl-interactor 1 [Source:MGI Symbol;Acc:MGI:104913]
ENSMUSG00000050002	Idnk	1.02687	0.0124837	idnK gluconokinase homolog (E. coli) [Source:MGI Symbol;Acc:MGI:1922981]
ENSMUSG00000052760	A630001G21Rik	1.0254	0.0101697	RIKEN cDNA A630001G21 gene [Source:MGI Symbol;Acc:MGI:2443131]
ENSMUSG00000092171	4833427F10Rik	1.02538	0.0372868	RIKEN cDNA 4833427F10 gene [Source:MGI Symbol;Acc:MGI:1921851]
ENSMUSG00000046223	Plaur	1.02472	0.00063712	plasminogen activator, urokinase receptor [Source:MGI Symbol;Acc:MGI:97612]
ENSMUSG00000000730	Dnmt3l	1.02424	0.00728965	DNA (cytosine-5-)-methyltransferase 3-like [Source:MGI Symbol;Acc:MGI:1859287]
ENSMUSG00000029474	Rnf34	1.02335	0.007717	ring finger protein 34 [Source:MGI Symbol;Acc:MGI:2153340]
ENSMUSG00000098650	Gm28048	1.02316	0.00175233	predicted gene, 28048 [Source:MGI Symbol;Acc:MGI:5547784]
ENSMUSG00000041515	Irf8	1.02226	0.0109891	interferon regulatory factor 8 [Source:MGI Symbol;Acc:MGI:96395]
ENSMUSG00000030187	Klra2	1.01988	0.037976	killer cell lectin-like receptor, subfamily A, member 2 [Source:MGI Symbol;Acc:MGI:101906]
ENSMUSG00000027009	Itga4	1.0176	0.00399065	integrin alpha 4 [Source:MGI Symbol;Acc:MGI:96603]
ENSMUSG00000053063	Clec12a	1.01742	0.00710343	C-type lectin domain family 12, member a [Source:MGI Symbol;Acc:MGI:3040968]
ENSMUSG00000040528	Milr1	1.01343	0.0258524	mast cell immunoglobulin like receptor 1 [Source:MGI Symbol;Acc:MGI:2685731]
ENSMUSG00000017715	Pgs1	1.01154	0.0125579	phosphatidylglycerophosphate synthase 1 [Source:MGI Symbol;Acc:MGI:1921701]
ENSMUSG00000038467	Chmp4b	1.01143	0.0278852	charged multivesicular body protein 4B [Source:MGI Symbol;Acc:MGI:1922858]
ENSMUSG00000026946	Nmi	1.01114	0.00409341	N-myc (and STAT) interactor [Source:MGI Symbol;Acc:MGI:1928368]
ENSMUSG00000099775	Gm5960	1.00991	0.00156494	predicted gene 5960 [Source:MGI Symbol;Acc:MGI:3779540]
ENSMUSG00000064289	Tank	1.00615	0.00832189	TRAF family member-associated Nf-kappa B activator [Source:MGI Symbol;Acc:MGI:107676]
ENSMUSG00000023947	Nfkbie	1.00585	0.000848168	nuclear factor of kappa light polypeptide gene enhancer in B cells inhibitor, epsilon [Source:MGI Symbol;Acc:MGI:1194908]
ENSMUSG00000024805	Pcgf5	1.0036	5.02257e-05	polycomb group ring finger 5 [Source:MGI Symbol;Acc:MGI:1923505]
ENSMUSG00000039678	Tbc1d13	1.0036	0.00136565	TBC1 domain family, member 13 [Source:MGI Symbol;Acc:MGI:2385326]
ENSMUSG00000031429	Psmd10	1.00342	0.0197291	proteasome (prosome, macropain) 26S subunit, non-ATPase, 10 [Source:MGI Symbol;Acc:MGI:1858898]
ENSMUSG00000021458	2010111I01Rik	1.00123	0.00606567	RIKEN cDNA 2010111I01 gene [Source:MGI Symbol;Acc:MGI:1919311]
ENSMUSG00000001666	Ddt	0.999893	0.00346327	D-dopachrome tautomerase [Source:MGI Symbol;Acc:MGI:1298381]
ENSMUSG00000021930	Spryd7	0.995351	0.017965	SPRY domain containing 7 [Source:MGI Symbol;Acc:MGI:1913924]
ENSMUSG00000101716	Gm12057	0.99382	0.0101611	predicted gene 12057 [Source:MGI Symbol;Acc:MGI:3650030]
ENSMUSG00000023307	42799	0.993338	2.21112e-05	membrane-associated ring finger (C3HC4) 5 [Source:MGI Symbol;Acc:MGI:1915207]
ENSMUSG00000031799	Tpm4	0.992157	0.017268	tropomyosin 4 [Source:MGI Symbol;Acc:MGI:2449202]
ENSMUSG00000019842	Traf3ip2	0.99209	0.00984107	TRAF3 interacting protein 2 [Source:MGI Symbol;Acc:MGI:2143599]
ENSMUSG00000079197	Psme2	0.990418	0.015334	proteasome (prosome, macropain) activator subunit 2 (PA28 beta) [Source:MGI Symbol;Acc:MGI:1096365]
ENSMUSG00000046157	Tmem229b	0.989884	0.0192236	transmembrane protein 229B [Source:MGI Symbol;Acc:MGI:2444389]
ENSMUSG00000042901	Aida	0.98836	0.00256347	axin interactor, dorsalization associated [Source:MGI Symbol;Acc:MGI:1919737]
ENSMUSG00000104510	Gm34015	0.987755	0.000206631	predicted gene, 34015 [Source:MGI Symbol;Acc:MGI:5593174]
ENSMUSG00000035929	H2-Q4	0.98727	0.00146023	histocompatibility 2, Q region locus 4 [Source:MGI Symbol;Acc:MGI:95933]
ENSMUSG00000025059	Gk	0.986757	0.00214598	glycerol kinase [Source:MGI Symbol;Acc:MGI:106594]
ENSMUSG00000052681	Rap1b	0.986658	0.0349251	RAS related protein 1b [Source:MGI Symbol;Acc:MGI:894315]
ENSMUSG00000096727	Psmb9	0.983271	0.00386947	proteasome (prosome, macropain) subunit, beta type 9 (large multifunctional peptidase 2) [Source:MGI Symbol;Acc:MGI:1346526]
ENSMUSG00000109244	Gm44751	0.982867	0.00142627	predicted gene 44751 [Source:MGI Symbol;Acc:MGI:5753327]
ENSMUSG00000075602	Ly6a	0.979661	0.00562382	lymphocyte antigen 6 complex, locus A [Source:MGI Symbol;Acc:MGI:107527]
ENSMUSG00000020572	Nampt	0.976952	0.00878291	nicotinamide phosphoribosyltransferase [Source:MGI Symbol;Acc:MGI:1929865]
ENSMUSG00000046207	Pik3r6	0.97638	0.0108879	phosphoinositide-3-kinase, regulatory subunit 6 [Source:MGI Symbol;Acc:MGI:2144613]
ENSMUSG00000050439	Enthd1	0.976187	0.0201637	ENTH domain containing 1 [Source:MGI Symbol;Acc:MGI:2686088]
ENSMUSG00000054293	A630033H20Rik	0.975462	0.0217149	RIKEN cDNA A630033H20 gene [Source:MGI Symbol;Acc:MGI:2441814]
ENSMUSG00000027562	Car2	0.973831	0.000225775	carbonic anhydrase 2 [Source:MGI Symbol;Acc:MGI:88269]
ENSMUSG00000021360	Gcnt2	0.973181	0.00270743	glucosaminyl (N-acetyl) transferase 2, I-branching enzyme [Source:MGI Symbol;Acc:MGI:1100870]
ENSMUSG00000044468	Fam46c	0.972442	0.0358247	family with sequence similarity 46, member C [Source:MGI Symbol;Acc:MGI:1921895]
ENSMUSG00000026121	Sema4c	0.971806	0.020373	sema domain, immunoglobulin domain (Ig), transmembrane domain (TM) and short cytoplasmic domain, (semaphorin) 4C [Source:MGI Symbol;Acc:MGI:109252]
ENSMUSG00000002983	Relb	0.968159	0.0169603	avian reticuloendotheliosis viral (v-rel) oncogene related B [Source:MGI Symbol;Acc:MGI:103289]
ENSMUSG00000030876	Mettl9	0.964299	0.000103749	methyltransferase like 9 [Source:MGI Symbol;Acc:MGI:1914862]
ENSMUSG00000045210	Vcpip1	0.963477	0.000113568	valosin containing protein (p97)/p47 complex interacting protein 1 [Source:MGI Symbol;Acc:MGI:1917925]
ENSMUSG00000004837	Grap	0.952288	0.00281321	GRB2-related adaptor protein [Source:MGI Symbol;Acc:MGI:1918770]
ENSMUSG00000029265	Dr1	0.952103	0.0186574	down-regulator of transcription 1 [Source:MGI Symbol;Acc:MGI:1100515]
ENSMUSG00000032333	Stoml1	0.945514	0.00373568	stomatin-like 1 [Source:MGI Symbol;Acc:MGI:1916356]
ENSMUSG00000043059	Zfp513	0.943072	0.0160656	zinc finger protein 513 [Source:MGI Symbol;Acc:MGI:2141255]
ENSMUSG00000026483	Fam129a	0.938886	0.0228029	family with sequence similarity 129, member A [Source:MGI Symbol;Acc:MGI:2137237]
ENSMUSG00000090946	Ccdc71l	0.93725	5.16136e-05	coiled-coil domain containing 71 like [Source:MGI Symbol;Acc:MGI:1919373]
ENSMUSG00000102051	I830127L07Rik	0.933862	0.0311397	RIKEN cDNA I830127L07 gene [Source:MGI Symbol;Acc:MGI:3612406]
ENSMUSG00000000958	Slc7a7	0.933002	0.000207063	solute carrier family 7 (cationic amino acid transporter, y+ system), member 7 [Source:MGI Symbol;Acc:MGI:1337120]
ENSMUSG00000053007	Creb5	0.932356	0.0492157	cAMP responsive element binding protein 5 [Source:MGI Symbol;Acc:MGI:2443973]
ENSMUSG00000031728	Zfp821	0.931033	0.00304273	zinc finger protein 821 [Source:MGI Symbol;Acc:MGI:1923121]
ENSMUSG00000047414	Flrt2	0.930152	0.0107406	fibronectin leucine rich transmembrane protein 2 [Source:MGI Symbol;Acc:MGI:3603594]
ENSMUSG00000060131	Atp8b4	0.927002	0.000671469	ATPase, class I, type 8B, member 4 [Source:MGI Symbol;Acc:MGI:1859664]
ENSMUSG00000027035	Cers6	0.926917	0.0294829	ceramide synthase 6 [Source:MGI Symbol;Acc:MGI:2442564]
ENSMUSG00000028249	Sdcbp	0.924218	0.0108807	syndecan binding protein [Source:MGI Symbol;Acc:MGI:1337026]
ENSMUSG00000022179	4931414P19Rik	0.920054	0.00339006	RIKEN cDNA 4931414P19 gene [Source:MGI Symbol;Acc:MGI:1921609]
ENSMUSG00000029366	Dck	0.91758	0.000188378	deoxycytidine kinase [Source:MGI Symbol;Acc:MGI:102726]
ENSMUSG00000021733	Slc4a7	0.916686	0.000896739	solute carrier family 4, sodium bicarbonate cotransporter, member 7 [Source:MGI Symbol;Acc:MGI:2443878]
ENSMUSG00000052837	Junb	0.915912	0.00294533	jun B proto-oncogene [Source:MGI Symbol;Acc:MGI:96647]
ENSMUSG00000108332	D530033B14Rik	0.912665	0.0159966	RIKEN cDNA D530033B14 gene [Source:MGI Symbol;Acc:MGI:1925824]
ENSMUSG00000073144	4930599N23Rik	0.911052	0.00205295	RIKEN cDNA 4930599N23 gene [Source:MGI Symbol;Acc:MGI:1922629]
ENSMUSG00000010406	Mrpl52	0.90898	0.0103134	mitochondrial ribosomal protein L52 [Source:MGI Symbol;Acc:MGI:1916086]
ENSMUSG00000016206	H2-M3	0.904586	0.00986917	histocompatibility 2, M region locus 3 [Source:MGI Symbol;Acc:MGI:95915]
ENSMUSG00000026177	Slc11a1	0.902701	0.000305243	solute carrier family 11 (proton-coupled divalent metal ion transporters), member 1 [Source:MGI Symbol;Acc:MGI:1345275]
ENSMUSG00000041231	Ublcp1	0.900927	0.00298563	ubiquitin-like domain containing CTD phosphatase 1 [Source:MGI Symbol;Acc:MGI:1933105]
ENSMUSG00000052593	Adam17	0.900821	0.00344347	a disintegrin and metallopeptidase domain 17 [Source:MGI Symbol;Acc:MGI:1096335]
ENSMUSG00000029810	Tmem176b	0.900119	0.0356547	transmembrane protein 176B [Source:MGI Symbol;Acc:MGI:1916348]
ENSMUSG00000020589	Fam49a	0.900031	0.0151883	family with sequence similarity 49, member A [Source:MGI Symbol;Acc:MGI:1261783]
ENSMUSG00000018143	Mafk	0.899522	0.00460161	v-maf musculoaponeurotic fibrosarcoma oncogene family, protein K (avian) [Source:MGI Symbol;Acc:MGI:99951]
ENSMUSG00000034480	Diaph2	0.898632	0.0438259	diaphanous related formin 2 [Source:MGI Symbol;Acc:MGI:1858500]
ENSMUSG00000051978	Erich1	0.897576	0.0165664	glutamate rich 1 [Source:MGI Symbol;Acc:MGI:3588201]
ENSMUSG00000030595	Nfkbib	0.897544	0.0192949	nuclear factor of kappa light polypeptide gene enhancer in B cells inhibitor, beta [Source:MGI Symbol;Acc:MGI:104752]
ENSMUSG00000038387	Rras	0.897168	0.0250856	related RAS viral (r-ras) oncogene [Source:MGI Symbol;Acc:MGI:98179]
ENSMUSG00000011114	Tbrg1	0.896993	0.0220242	transforming growth factor beta regulated gene 1 [Source:MGI Symbol;Acc:MGI:1100877]
ENSMUSG00000032501	Trib1	0.896435	0.0132706	tribbles pseudokinase 1 [Source:MGI Symbol;Acc:MGI:2443397]
ENSMUSG00000042265	Trem1	0.896141	0.00188301	triggering receptor expressed on myeloid cells 1 [Source:MGI Symbol;Acc:MGI:1930005]
ENSMUSG00000026604	Ptpn14	0.894872	0.00409709	protein tyrosine phosphatase, non-receptor type 14 [Source:MGI Symbol;Acc:MGI:102467]
ENSMUSG00000053819	Camk2d	0.891626	0.0472609	calcium/calmodulin-dependent protein kinase II, delta [Source:MGI Symbol;Acc:MGI:1341265]
ENSMUSG00000031504	Rab20	0.888374	0.0129134	RAB20, member RAS oncogene family [Source:MGI Symbol;Acc:MGI:102789]
ENSMUSG00000019461	Plscr3	0.888046	0.034245	phospholipid scramblase 3 [Source:MGI Symbol;Acc:MGI:1917560]
ENSMUSG00000038235	F11r	0.886589	0.0496303	F11 receptor [Source:MGI Symbol;Acc:MGI:1321398]
ENSMUSG00000045414	1190002N15Rik	0.885578	0.0159985	RIKEN cDNA 1190002N15 gene [Source:MGI Symbol;Acc:MGI:1916111]
ENSMUSG00000029314	Gpat3	0.883436	0.00232937	glycerol-3-phosphate acyltransferase 3 [Source:MGI Symbol;Acc:MGI:3603816]
ENSMUSG00000032000	Birc3	0.882833	0.00093865	baculoviral IAP repeat-containing 3 [Source:MGI Symbol;Acc:MGI:1197007]
ENSMUSG00000098557	Kctd12	0.881315	0.0150376	potassium channel tetramerisation domain containing 12 [Source:MGI Symbol;Acc:MGI:2145823]
ENSMUSG00000051124	Gimap9	0.879655	0.0190828	GTPase, IMAP family member 9 [Source:MGI Symbol;Acc:MGI:3511744]
ENSMUSG00000000078	Klf6	0.876312	0.0023729	Kruppel-like factor 6 [Source:MGI Symbol;Acc:MGI:1346318]
ENSMUSG00000096958	Gm26573	0.871594	0.00113235	predicted gene, 26573 [Source:MGI Symbol;Acc:MGI:5477067]
ENSMUSG00000024472	Dcp2	0.869287	0.000225645	decapping mRNA 2 [Source:MGI Symbol;Acc:MGI:1917890]
ENSMUSG00000024878	Cbwd1	0.866844	0.00799631	COBW domain containing 1 [Source:MGI Symbol;Acc:MGI:2385089]
ENSMUSG00000022901	Cd86	0.865636	0.0412337	CD86 antigen [Source:MGI Symbol;Acc:MGI:101773]
ENSMUSG00000038497	Tmco3	0.864736	0.0241957	transmembrane and coiled-coil domains 3 [Source:MGI Symbol;Acc:MGI:2444946]
ENSMUSG00000020790	Ankfy1	0.863357	0.0123307	ankyrin repeat and FYVE domain containing 1 [Source:MGI Symbol;Acc:MGI:1337008]
ENSMUSG00000091549	Gm6548	0.86315	0.00220731	predicted gene 6548 [Source:MGI Symbol;Acc:MGI:3644071]
ENSMUSG00000029063	Nadk	0.856294	0.00984664	NAD kinase [Source:MGI Symbol;Acc:MGI:2183149]
ENSMUSG00000026470	Stx6	0.851457	0.000373946	syntaxin 6 [Source:MGI Symbol;Acc:MGI:1926235]
ENSMUSG00000021109	Hif1a	0.848528	0.0142119	hypoxia inducible factor 1, alpha subunit [Source:MGI Symbol;Acc:MGI:106918]
ENSMUSG00000033220	Rac2	0.847597	0.0481676	RAS-related C3 botulinum substrate 2 [Source:MGI Symbol;Acc:MGI:97846]
ENSMUSG00000021814	Anxa7	0.846026	0.011724	annexin A7 [Source:MGI Symbol;Acc:MGI:88031]
ENSMUSG00000022584	Ly6c2	0.842405	0.00407293	lymphocyte antigen 6 complex, locus C2 [Source:MGI Symbol;Acc:MGI:3712069]
ENSMUSG00000024732	Ccdc86	0.837902	0.0152313	coiled-coil domain containing 86 [Source:MGI Symbol;Acc:MGI:1277220]
ENSMUSG00000021067	Sav1	0.837479	5.91934e-05	salvador family WW domain containing 1 [Source:MGI Symbol;Acc:MGI:1927144]
ENSMUSG00000030720	Cln3	0.836935	0.0120196	ceroid lipofuscinosis, neuronal 3, juvenile (Batten, Spielmeyer-Vogt disease) [Source:MGI Symbol;Acc:MGI:107537]
ENSMUSG00000035725	Prkx	0.835472	0.042192	protein kinase, X-linked [Source:MGI Symbol;Acc:MGI:1309999]
ENSMUSG00000029007	Agtrap	0.830969	0.00757045	angiotensin II, type I receptor-associated protein [Source:MGI Symbol;Acc:MGI:1339977]
ENSMUSG00000023367	Tmem176a	0.830005	0.0237184	transmembrane protein 176A [Source:MGI Symbol;Acc:MGI:1913308]
ENSMUSG00000001166	Oas1c	0.829808	0.00515546	2'-5' oligoadenylate synthetase 1C [Source:MGI Symbol;Acc:MGI:2149633]
ENSMUSG00000041736	Tspo	0.829511	0.0472609	translocator protein [Source:MGI Symbol;Acc:MGI:88222]
ENSMUSG00000043257	Pigv	0.828358	0.00785539	phosphatidylinositol glycan anchor biosynthesis, class V [Source:MGI Symbol;Acc:MGI:2442480]
ENSMUSG00000050628	Ubald2	0.828028	0.0165429	UBA-like domain containing 2 [Source:MGI Symbol;Acc:MGI:1914635]
ENSMUSG00000046798	Cldn12	0.827299	0.0228459	claudin 12 [Source:MGI Symbol;Acc:MGI:1929288]
ENSMUSG00000103051	Gm7871	0.826241	0.0140864	predicted gene 7871 [Source:MGI Symbol;Acc:MGI:3647800]
ENSMUSG00000027596	a	0.822813	0.00360274	nonagouti [Source:MGI Symbol;Acc:MGI:87853]
ENSMUSG00000046718	Bst2	0.81978	0.0126852	bone marrow stromal cell antigen 2 [Source:MGI Symbol;Acc:MGI:1916800]
ENSMUSG00000038612	Mcl1	0.819199	0.000603993	myeloid cell leukemia sequence 1 [Source:MGI Symbol;Acc:MGI:101769]
ENSMUSG00000020707	Rnf135	0.819176	0.00160774	ring finger protein 135 [Source:MGI Symbol;Acc:MGI:1919206]
ENSMUSG00000021809	Nudt13	0.81747	0.0142316	nudix (nucleoside diphosphate linked moiety X)-type motif 13 [Source:MGI Symbol;Acc:MGI:1914975]
ENSMUSG00000020115	Tbk1	0.817151	0.000310258	TANK-binding kinase 1 [Source:MGI Symbol;Acc:MGI:1929658]
ENSMUSG00000079018	Ly6c1	0.816406	0.0107874	lymphocyte antigen 6 complex, locus C1 [Source:MGI Symbol;Acc:MGI:96882]
ENSMUSG00000038059	Smim3	0.814666	0.0220242	small integral membrane protein 3 [Source:MGI Symbol;Acc:MGI:1917088]
ENSMUSG00000030745	Il21r	0.810921	0.00530348	interleukin 21 receptor [Source:MGI Symbol;Acc:MGI:1890475]
ENSMUSG00000087141	Plcxd2	0.808197	0.0286248	phosphatidylinositol-specific phospholipase C, X domain containing 2 [Source:MGI Symbol;Acc:MGI:3647874]
ENSMUSG00000049130	C5ar1	0.804851	0.0356547	complement component 5a receptor 1 [Source:MGI Symbol;Acc:MGI:88232]
ENSMUSG00000001630	Stk38l	0.80233	0.000728895	serine/threonine kinase 38 like [Source:MGI Symbol;Acc:MGI:1922250]
ENSMUSG00000032410	Xrn1	0.801843	0.0171291	5'-3' exoribonuclease 1 [Source:MGI Symbol;Acc:MGI:891964]
ENSMUSG00000021596	Mctp1	0.800382	0.0496303	multiple C2 domains, transmembrane 1 [Source:MGI Symbol;Acc:MGI:1926021]
ENSMUSG00000026656	Fcgr2b	0.797968	0.000223562	Fc receptor, IgG, low affinity IIb [Source:MGI Symbol;Acc:MGI:95499]
ENSMUSG00000025408	Ddit3	0.793773	0.00150852	DNA-damage inducible transcript 3 [Source:MGI Symbol;Acc:MGI:109247]
ENSMUSG00000063108	Zfp26	0.788762	0.039006	zinc finger protein 26 [Source:MGI Symbol;Acc:MGI:99173]
ENSMUSG00000029082	Bst1	0.788446	0.0120768	bone marrow stromal cell antigen 1 [Source:MGI Symbol;Acc:MGI:105370]
ENSMUSG00000083307	AA414768	0.788176	0.0102644	expressed sequence AA414768 [Source:MGI Symbol;Acc:MGI:3035137]
ENSMUSG00000032712	2810474O19Rik	0.785878	0.0354989	RIKEN cDNA 2810474O19 gene [Source:MGI Symbol;Acc:MGI:1914496]
ENSMUSG00000031539	Ap3m2	0.779672	0.010631	adaptor-related protein complex 3, mu 2 subunit [Source:MGI Symbol;Acc:MGI:1929214]
ENSMUSG00000028420	Tmem38b	0.778601	0.0014508	transmembrane protein 38B [Source:MGI Symbol;Acc:MGI:1098718]
ENSMUSG00000025383	Il23a	0.777764	0.00265865	interleukin 23, alpha subunit p19 [Source:MGI Symbol;Acc:MGI:1932410]
ENSMUSG00000054823	Nsd3	0.774246	0.0391556	nuclear receptor binding SET domain protein 3 [Source:MGI Symbol;Acc:MGI:2142581]
ENSMUSG00000024750	Zfand5	0.772516	0.000482517	zinc finger, AN1-type domain 5 [Source:MGI Symbol;Acc:MGI:1278334]
ENSMUSG00000068040	Tm9sf4	0.771035	0.0291967	transmembrane 9 superfamily protein member 4 [Source:MGI Symbol;Acc:MGI:2139220]
ENSMUSG00000061666	Gdpd1	0.763164	0.0106593	glycerophosphodiester phosphodiesterase domain containing 1 [Source:MGI Symbol;Acc:MGI:1913819]
ENSMUSG00000029178	Klf3	0.76272	0.0428955	Kruppel-like factor 3 (basic) [Source:MGI Symbol;Acc:MGI:1342773]
ENSMUSG00000015222	Map2	0.760949	0.0313672	microtubule-associated protein 2 [Source:MGI Symbol;Acc:MGI:97175]
ENSMUSG00000022724	Riox2	0.759896	0.00409709	ribosomal oxygenase 2 [Source:MGI Symbol;Acc:MGI:1914264]
ENSMUSG00000039285	Azi2	0.758819	0.00294411	5-azacytidine induced gene 2 [Source:MGI Symbol;Acc:MGI:1351332]
ENSMUSG00000050029	Rap2c	0.757829	0.0310913	RAP2C, member of RAS oncogene family [Source:MGI Symbol;Acc:MGI:1919315]
ENSMUSG00000017929	B4galt5	0.754257	0.0129134	UDP-Gal:betaGlcNAc beta 1,4-galactosyltransferase, polypeptide 5 [Source:MGI Symbol;Acc:MGI:1927169]
ENSMUSG00000027012	Dync1i2	0.753955	0.0132771	dynein cytoplasmic 1 intermediate chain 2 [Source:MGI Symbol;Acc:MGI:107750]
ENSMUSG00000041645	Ddx24	0.753878	0.0492837	DEAD (Asp-Glu-Ala-Asp) box polypeptide 24 [Source:MGI Symbol;Acc:MGI:1351337]
ENSMUSG00000022967	Ifnar1	0.753812	0.00926497	interferon (alpha and beta) receptor 1 [Source:MGI Symbol;Acc:MGI:107658]
ENSMUSG00000056749	Nfil3	0.752487	0.00250188	nuclear factor, interleukin 3, regulated [Source:MGI Symbol;Acc:MGI:109495]
ENSMUSG00000054277	Arfgap3	0.750773	0.0119354	ADP-ribosylation factor GTPase activating protein 3 [Source:MGI Symbol;Acc:MGI:1913501]
ENSMUSG00000027366	Sppl2a	0.748159	0.0112561	signal peptide peptidase like 2A [Source:MGI Symbol;Acc:MGI:1913802]
ENSMUSG00000098188	Sowahc	0.746653	0.0120889	sosondowah ankyrin repeat domain family member C [Source:MGI Symbol;Acc:MGI:3606051]
ENSMUSG00000022636	Alcam	0.746163	0.00741781	activated leukocyte cell adhesion molecule [Source:MGI Symbol;Acc:MGI:1313266]
ENSMUSG00000033781	Asb13	0.742851	0.0087061	ankyrin repeat and SOCS box-containing 13 [Source:MGI Symbol;Acc:MGI:2145525]
ENSMUSG00000029484	Anxa3	0.742313	0.0355131	annexin A3 [Source:MGI Symbol;Acc:MGI:1201378]
ENSMUSG00000053687	Dpep2	0.741455	0.00115698	dipeptidase 2 [Source:MGI Symbol;Acc:MGI:2442042]
ENSMUSG00000032715	Trib3	0.739045	0.0201227	tribbles pseudokinase 3 [Source:MGI Symbol;Acc:MGI:1345675]
ENSMUSG00000034560	Washc4	0.736732	0.00113419	WASH complex subunit 4 [Source:MGI Symbol;Acc:MGI:2441787]
ENSMUSG00000033769	Exoc6b	0.735746	0.0139499	exocyst complex component 6B [Source:MGI Symbol;Acc:MGI:1923164]
ENSMUSG00000025911	Adhfe1	0.733453	0.00188425	alcohol dehydrogenase, iron containing, 1 [Source:MGI Symbol;Acc:MGI:1923437]
ENSMUSG00000021895	Arhgef3	0.732648	0.00412972	Rho guanine nucleotide exchange factor (GEF) 3 [Source:MGI Symbol;Acc:MGI:1918954]
ENSMUSG00000021725	Parp8	0.729358	0.0192949	poly (ADP-ribose) polymerase family, member 8 [Source:MGI Symbol;Acc:MGI:1098713]
ENSMUSG00000025287	Acot9	0.722187	0.0402434	acyl-CoA thioesterase 9 [Source:MGI Symbol;Acc:MGI:1928939]
ENSMUSG00000060450	Rnf14	0.718966	0.00549072	ring finger protein 14 [Source:MGI Symbol;Acc:MGI:1929668]
ENSMUSG00000027882	Stxbp3	0.715779	0.000808576	syntaxin binding protein 3 [Source:MGI Symbol;Acc:MGI:107362]
ENSMUSG00000004931	Apba3	0.714443	0.0291967	amyloid beta (A4) precursor protein-binding, family A, member 3 [Source:MGI Symbol;Acc:MGI:1888527]
ENSMUSG00000048787	Dcun1d3	0.714006	0.0109454	DCN1, defective in cullin neddylation 1, domain containing 3 (S. cerevisiae) [Source:MGI Symbol;Acc:MGI:2679003]
ENSMUSG00000059108	Ifitm6	0.708455	0.0490433	interferon induced transmembrane protein 6 [Source:MGI Symbol;Acc:MGI:2686976]
ENSMUSG00000038633	Degs1	0.706185	0.0226425	delta(4)-desaturase, sphingolipid 1 [Source:MGI Symbol;Acc:MGI:1097711]
ENSMUSG00000061689	Dlgap4	0.705343	0.00882432	discs, large homolog-associated protein 4 (Drosophila) [Source:MGI Symbol;Acc:MGI:2138865]
ENSMUSG00000030591	Psmd8	0.703177	0.0159747	proteasome (prosome, macropain) 26S subunit, non-ATPase, 8 [Source:MGI Symbol;Acc:MGI:1888669]
ENSMUSG00000028885	Smpdl3b	0.701613	0.043924	sphingomyelin phosphodiesterase, acid-like 3B [Source:MGI Symbol;Acc:MGI:1916022]
ENSMUSG00000052310	Slc39a1	0.701323	0.00380288	solute carrier family 39 (zinc transporter), member 1 [Source:MGI Symbol;Acc:MGI:1353474]
ENSMUSG00000025178	Pi4k2a	0.698385	0.0250416	phosphatidylinositol 4-kinase type 2 alpha [Source:MGI Symbol;Acc:MGI:1934031]
ENSMUSG00000032860	P2ry2	0.695837	0.0484097	purinergic receptor P2Y, G-protein coupled 2 [Source:MGI Symbol;Acc:MGI:105107]
ENSMUSG00000058317	Ube2e2	0.69533	0.00393814	ubiquitin-conjugating enzyme E2E 2 [Source:MGI Symbol;Acc:MGI:2384997]
ENSMUSG00000039191	Rbpj	0.694387	0.0277123	recombination signal binding protein for immunoglobulin kappa J region [Source:MGI Symbol;Acc:MGI:96522]
ENSMUSG00000029470	P2rx4	0.693286	0.00763393	purinergic receptor P2X, ligand-gated ion channel 4 [Source:MGI Symbol;Acc:MGI:1338859]
ENSMUSG00000042419	Nfkbil1	0.692947	0.0167742	nuclear factor of kappa light polypeptide gene enhancer in B cells inhibitor like 1 [Source:MGI Symbol;Acc:MGI:1340031]
ENSMUSG00000056592	Zfp658	0.692378	0.00954323	zinc finger protein 658 [Source:MGI Symbol;Acc:MGI:2652821]
ENSMUSG00000038520	Tbc1d17	0.691216	0.0300212	TBC1 domain family, member 17 [Source:MGI Symbol;Acc:MGI:2449973]
ENSMUSG00000026107	Nabp1	0.689555	0.00669909	nucleic acid binding protein 1 [Source:MGI Symbol;Acc:MGI:1923258]
ENSMUSG00000026311	Asb1	0.689465	0.0102347	ankyrin repeat and SOCS box-containing 1 [Source:MGI Symbol;Acc:MGI:1929735]
ENSMUSG00000002111	Spi1	0.6887	0.0307049	spleen focus forming virus (SFFV) proviral integration oncogene [Source:MGI Symbol;Acc:MGI:98282]
ENSMUSG00000023186	Vwa5a	0.687097	0.00644325	von Willebrand factor A domain containing 5A [Source:MGI Symbol;Acc:MGI:1915026]
ENSMUSG00000044968	Napepld	0.686237	0.0025942	N-acyl phosphatidylethanolamine phospholipase D [Source:MGI Symbol;Acc:MGI:2140885]
ENSMUSG00000032688	Malt1	0.683443	0.0201227	MALT1 paracaspase [Source:MGI Symbol;Acc:MGI:2445027]
ENSMUSG00000070730	Rmdn3	0.683221	0.0388667	regulator of microtubule dynamics 3 [Source:MGI Symbol;Acc:MGI:1915059]
ENSMUSG00000025010	Ccnj	0.682607	0.00153864	cyclin J [Source:MGI Symbol;Acc:MGI:2443297]
ENSMUSG00000026102	Inpp1	0.679089	0.00765961	inositol polyphosphate-1-phosphatase [Source:MGI Symbol;Acc:MGI:104848]
ENSMUSG00000005667	Mthfd2	0.677584	0.0408175	methylenetetrahydrofolate dehydrogenase (NAD+ dependent), methenyltetrahydrofolate cyclohydrolase [Source:MGI Symbol;Acc:MGI:1338850]
ENSMUSG00000030327	Necap1	0.675942	0.00163407	NECAP endocytosis associated 1 [Source:MGI Symbol;Acc:MGI:1914852]
ENSMUSG00000024404	Riok3	0.67458	0.00142801	RIO kinase 3 [Source:MGI Symbol;Acc:MGI:1914128]
ENSMUSG00000009585	Apobec3	0.673653	0.0299192	apolipoprotein B mRNA editing enzyme, catalytic polypeptide 3 [Source:MGI Symbol;Acc:MGI:1933111]
ENSMUSG00000022965	Ifngr2	0.673197	0.0446033	interferon gamma receptor 2 [Source:MGI Symbol;Acc:MGI:107654]
ENSMUSG00000028796	Phc2	0.672887	0.0453212	polyhomeotic-like 2 (Drosophila) [Source:MGI Symbol;Acc:MGI:1860454]
ENSMUSG00000040018	Cox15	0.672529	0.0483406	cytochrome c oxidase assembly protein 15 [Source:MGI Symbol;Acc:MGI:1920112]
ENSMUSG00000025981	Coq10b	0.671824	0.0478418	coenzyme Q10B [Source:MGI Symbol;Acc:MGI:1915126]
ENSMUSG00000024661	Fth1	0.671682	0.0231525	ferritin heavy polypeptide 1 [Source:MGI Symbol;Acc:MGI:95588]
ENSMUSG00000026414	Tnnt2	0.671218	0.0239999	troponin T2, cardiac [Source:MGI Symbol;Acc:MGI:104597]
ENSMUSG00000072889	Nfxl1	0.663742	0.007717	nuclear transcription factor, X-box binding-like 1 [Source:MGI Symbol;Acc:MGI:1923646]
ENSMUSG00000020423	Btg2	0.663215	0.00346327	B cell translocation gene 2, anti-proliferative [Source:MGI Symbol;Acc:MGI:108384]
ENSMUSG00000004266	Ptpn6	0.663062	0.041904	protein tyrosine phosphatase, non-receptor type 6 [Source:MGI Symbol;Acc:MGI:96055]
ENSMUSG00000040774	Cept1	0.66172	0.0173172	choline/ethanolaminephosphotransferase 1 [Source:MGI Symbol;Acc:MGI:2139793]
ENSMUSG00000039735	Fnbp1l	0.66059	0.0144972	formin binding protein 1-like [Source:MGI Symbol;Acc:MGI:1925642]
ENSMUSG00000073412	Lst1	0.657533	0.0136265	leukocyte specific transcript 1 [Source:MGI Symbol;Acc:MGI:1096324]
ENSMUSG00000051498	Tlr6	0.653308	0.00232937	toll-like receptor 6 [Source:MGI Symbol;Acc:MGI:1341296]
ENSMUSG00000043895	S1pr2	0.64697	0.0257338	sphingosine-1-phosphate receptor 2 [Source:MGI Symbol;Acc:MGI:99569]
ENSMUSG00000029771	Irf5	0.646741	0.0198212	interferon regulatory factor 5 [Source:MGI Symbol;Acc:MGI:1350924]
ENSMUSG00000035093	Secisbp2l	0.64621	0.0358853	SECIS binding protein 2-like [Source:MGI Symbol;Acc:MGI:1917604]
ENSMUSG00000031729	Ist1	0.645672	0.00259682	increased sodium tolerance 1 homolog (yeast) [Source:MGI Symbol;Acc:MGI:1919205]
ENSMUSG00000022889	Mrpl39	0.642946	0.00831774	mitochondrial ribosomal protein L39 [Source:MGI Symbol;Acc:MGI:1351620]
ENSMUSG00000070280	Slc22a14	0.642169	0.0381915	solute carrier family 22 (organic cation transporter), member 14 [Source:MGI Symbol;Acc:MGI:2685974]
ENSMUSG00000031513	Leprotl1	0.639917	0.0221875	leptin receptor overlapping transcript-like 1 [Source:MGI Symbol;Acc:MGI:1915442]
ENSMUSG00000005103	Wdr1	0.637529	0.0159985	WD repeat domain 1 [Source:MGI Symbol;Acc:MGI:1337100]
ENSMUSG00000022639	Dubr	0.635146	0.0117376	Dppa2 upstream binding RNA [Source:MGI Symbol;Acc:MGI:1915440]
ENSMUSG00000042745	Id1	0.634271	0.00208128	inhibitor of DNA binding 1 [Source:MGI Symbol;Acc:MGI:96396]
ENSMUSG00000031608	Galnt7	0.624006	0.0212771	UDP-N-acetyl-alpha-D-galactosamine: polypeptide N-acetylgalactosaminyltransferase 7 [Source:MGI Symbol;Acc:MGI:1349449]
ENSMUSG00000025779	Ly96	0.623007	0.0451338	lymphocyte antigen 96 [Source:MGI Symbol;Acc:MGI:1341909]
ENSMUSG00000024431	Nr3c1	0.622012	0.0406853	nuclear receptor subfamily 3, group C, member 1 [Source:MGI Symbol;Acc:MGI:95824]
ENSMUSG00000047407	Tgif1	0.62155	0.0227146	TGFB-induced factor homeobox 1 [Source:MGI Symbol;Acc:MGI:1194497]
ENSMUSG00000036368	Rmdn2	0.620742	0.0418694	regulator of microtubule dynamics 2 [Source:MGI Symbol;Acc:MGI:2147043]
ENSMUSG00000031278	Acsl4	0.620631	0.0459082	acyl-CoA synthetase long-chain family member 4 [Source:MGI Symbol;Acc:MGI:1354713]
ENSMUSG00000036402	Gng12	0.619681	0.00616098	guanine nucleotide binding protein (G protein), gamma 12 [Source:MGI Symbol;Acc:MGI:1336171]
ENSMUSG00000035382	Pcsk7	0.617342	0.0338431	proprotein convertase subtilisin/kexin type 7 [Source:MGI Symbol;Acc:MGI:107421]
ENSMUSG00000078945	Naip2	0.617081	0.00181543	NLR family, apoptosis inhibitory protein 2 [Source:MGI Symbol;Acc:MGI:1298226]
ENSMUSG00000000708	Kat2b	0.616415	0.0075816	K(lysine) acetyltransferase 2B [Source:MGI Symbol;Acc:MGI:1343094]
ENSMUSG00000079523	Tmsb10	0.615281	0.0381465	thymosin, beta 10 [Source:MGI Symbol;Acc:MGI:109146]
ENSMUSG00000015839	Nfe2l2	0.613031	0.0137354	nuclear factor, erythroid derived 2, like 2 [Source:MGI Symbol;Acc:MGI:108420]
ENSMUSG00000028706	Nsun4	0.608799	0.0142043	NOL1/NOP2/Sun domain family, member 4 [Source:MGI Symbol;Acc:MGI:1919431]
ENSMUSG00000044583	Tlr7	0.607252	0.017711	toll-like receptor 7 [Source:MGI Symbol;Acc:MGI:2176882]
ENSMUSG00000048106	4632415L05Rik	0.606518	0.00337314	RIKEN cDNA 4632415L05 gene [Source:MGI Symbol;Acc:MGI:1918058]
ENSMUSG00000005804	Bloc1s6	0.602555	0.00135471	biogenesis of lysosomal organelles complex-1, subunit 6, pallidin [Source:MGI Symbol;Acc:MGI:1927580]
ENSMUSG00000040613	Apobec1	0.60158	0.0168037	apolipoprotein B mRNA editing enzyme, catalytic polypeptide 1 [Source:MGI Symbol;Acc:MGI:103298]
ENSMUSG00000027233	Patl2	0.597697	0.01431	protein associated with topoisomerase II homolog 2 (yeast) [Source:MGI Symbol;Acc:MGI:1914828]
ENSMUSG00000031402	Mpp1	0.596883	0.0473109	membrane protein, palmitoylated [Source:MGI Symbol;Acc:MGI:105941]
ENSMUSG00000027782	Kpna4	0.596483	0.0322711	karyopherin (importin) alpha 4 [Source:MGI Symbol;Acc:MGI:1100848]
ENSMUSG00000010755	Cars	0.593498	0.00452096	cysteinyl-tRNA synthetase [Source:MGI Symbol;Acc:MGI:1351477]
ENSMUSG00000035898	Uba6	0.593476	0.0197305	ubiquitin-like modifier activating enzyme 6 [Source:MGI Symbol;Acc:MGI:1913894]
ENSMUSG00000083161	Gm11427	0.593302	0.0158373	predicted gene 11427 [Source:MGI Symbol;Acc:MGI:3651774]
ENSMUSG00000035505	Cox18	0.585979	0.0259077	cytochrome c oxidase assembly protein 18 [Source:MGI Symbol;Acc:MGI:2448532]
ENSMUSG00000034271	Jdp2	0.584579	0.0291967	Jun dimerization protein 2 [Source:MGI Symbol;Acc:MGI:1932093]
ENSMUSG00000025036	Sfxn2	0.57861	0.0490904	sideroflexin 2 [Source:MGI Symbol;Acc:MGI:2137678]
ENSMUSG00000053286	Trmt1l	0.565687	0.0303812	tRNA methyltransferase 1 like [Source:MGI Symbol;Acc:MGI:1916185]
ENSMUSG00000028300	3110043O21Rik	0.565512	0.0396811	RIKEN cDNA 3110043O21 gene [Source:MGI Symbol;Acc:MGI:1920455]
ENSMUSG00000007659	Bcl2l1	0.563451	0.0411716	BCL2-like 1 [Source:MGI Symbol;Acc:MGI:88139]
ENSMUSG00000037062	Sh3glb1	0.558638	0.0165122	SH3-domain GRB2-like B1 (endophilin) [Source:MGI Symbol;Acc:MGI:1859730]
ENSMUSG00000042502	Cd2bp2	0.557473	0.0333974	CD2 antigen (cytoplasmic tail) binding protein 2 [Source:MGI Symbol;Acc:MGI:1917483]
ENSMUSG00000019923	Zwint	0.556498	0.027707	ZW10 interactor [Source:MGI Symbol;Acc:MGI:1289227]
ENSMUSG00000073643	Wdfy1	0.554937	0.0496303	WD repeat and FYVE domain containing 1 [Source:MGI Symbol;Acc:MGI:1916618]
ENSMUSG00000020694	Tlk2	0.550741	0.0321843	tousled-like kinase 2 (Arabidopsis) [Source:MGI Symbol;Acc:MGI:1346023]
ENSMUSG00000068758	Il3ra	0.548477	0.0342699	interleukin 3 receptor, alpha chain [Source:MGI Symbol;Acc:MGI:96553]
ENSMUSG00000020225	Tmbim4	0.54206	0.0203923	transmembrane BAX inhibitor motif containing 4 [Source:MGI Symbol;Acc:MGI:1915462]
ENSMUSG00000028874	Fgr	0.541668	0.0408932	FGR proto-oncogene, Src family tyrosine kinase [Source:MGI Symbol;Acc:MGI:95527]
ENSMUSG00000026799	Med27	0.541124	0.0218976	mediator complex subunit 27 [Source:MGI Symbol;Acc:MGI:1916225]
ENSMUSG00000054702	Ap1s3	0.538043	0.0124237	adaptor-related protein complex AP-1, sigma 3 [Source:MGI Symbol;Acc:MGI:1891304]
ENSMUSG00000022529	Zfp263	0.536742	0.0207548	zinc finger protein 263 [Source:MGI Symbol;Acc:MGI:1921370]
ENSMUSG00000028126	Pip5k1a	0.534692	0.00644325	phosphatidylinositol-4-phosphate 5-kinase, type 1 alpha [Source:MGI Symbol;Acc:MGI:107929]
ENSMUSG00000040455	Usp45	0.532771	0.00597591	ubiquitin specific petidase 45 [Source:MGI Symbol;Acc:MGI:101850]
ENSMUSG00000034724	Cnot6l	0.528743	0.0148266	CCR4-NOT transcription complex, subunit 6-like [Source:MGI Symbol;Acc:MGI:2443154]
ENSMUSG00000020128	Vps54	0.524438	0.0383485	VPS54 GARP complex subunit [Source:MGI Symbol;Acc:MGI:2178798]
ENSMUSG00000028207	Asph	0.521143	0.0246908	aspartate-beta-hydroxylase [Source:MGI Symbol;Acc:MGI:1914186]
ENSMUSG00000041193	Pla2g5	0.52004	0.049718	phospholipase A2, group V [Source:MGI Symbol;Acc:MGI:101899]
ENSMUSG00000022575	Gsdmd	0.51797	0.0266616	gasdermin D [Source:MGI Symbol;Acc:MGI:1916396]
ENSMUSG00000021036	Sptlc2	0.514361	0.0351441	serine palmitoyltransferase, long chain base subunit 2 [Source:MGI Symbol;Acc:MGI:108074]
ENSMUSG00000022607	Ptk2	0.51358	0.0132757	PTK2 protein tyrosine kinase 2 [Source:MGI Symbol;Acc:MGI:95481]
ENSMUSG00000059436	Max	0.51307	0.0185369	Max protein [Source:MGI Symbol;Acc:MGI:96921]
ENSMUSG00000047180	Neurl3	0.511069	0.0329863	neuralized E3 ubiquitin protein ligase 3 [Source:MGI Symbol;Acc:MGI:2429944]
ENSMUSG00000021113	Snapc1	0.509862	0.0376937	small nuclear RNA activating complex, polypeptide 1 [Source:MGI Symbol;Acc:MGI:1922877]
ENSMUSG00000040128	Pnrc1	0.508279	0.0307049	proline-rich nuclear receptor coactivator 1 [Source:MGI Symbol;Acc:MGI:1917838]
ENSMUSG00000026029	Casp8	0.50588	0.00898073	caspase 8 [Source:MGI Symbol;Acc:MGI:1261423]
ENSMUSG00000020230	Prmt2	0.503668	0.0343272	protein arginine N-methyltransferase 2 [Source:MGI Symbol;Acc:MGI:1316652]
ENSMUSG00000021371	Mcur1	0.497349	0.0368553	mitochondrial calcium uniporter regulator 1 [Source:MGI Symbol;Acc:MGI:1923387]
ENSMUSG00000032322	Pstpip1	0.494332	0.0191886	proline-serine-threonine phosphatase-interacting protein 1 [Source:MGI Symbol;Acc:MGI:1321396]
ENSMUSG00000038172	Ttc39b	0.492801	0.042987	tetratricopeptide repeat domain 39B [Source:MGI Symbol;Acc:MGI:1917113]
ENSMUSG00000031901	Dus2	0.492349	0.0418694	dihydrouridine synthase 2 [Source:MGI Symbol;Acc:MGI:1913619]
ENSMUSG00000040782	Rfwd2	0.488851	0.0192329	ring finger and WD repeat domain 2 [Source:MGI Symbol;Acc:MGI:1347046]
ENSMUSG00000046688	Tifa	0.483289	0.0493114	TRAF-interacting protein with forkhead-associated domain [Source:MGI Symbol;Acc:MGI:2182965]
ENSMUSG00000004085	Map3k20	0.476387	0.0356735	mitogen-activated protein kinase kinase kinase 20 [Source:MGI Symbol;Acc:MGI:2443258]
ENSMUSG00000023460	Rab12	0.475459	0.0190828	RAB12, member RAS oncogene family [Source:MGI Symbol;Acc:MGI:894284]
ENSMUSG00000031433	Rbm41	0.474059	0.0249611	RNA binding motif protein 41 [Source:MGI Symbol;Acc:MGI:2444923]
ENSMUSG00000061778	Mospd2	0.466081	0.0355131	motile sperm domain containing 2 [Source:MGI Symbol;Acc:MGI:1924013]
ENSMUSG00000003226	Ranbp2	0.450837	0.0453733	RAN binding protein 2 [Source:MGI Symbol;Acc:MGI:894323]
ENSMUSG00000029924	Slc37a3	0.443499	0.0277301	solute carrier family 37 (glycerol-3-phosphate transporter), member 3 [Source:MGI Symbol;Acc:MGI:1919394]
ENSMUSG00000047539	Fbxo28	0.415996	0.0214745	F-box protein 28 [Source:MGI Symbol;Acc:MGI:1261890]
ENSMUSG00000051517	Arhgef39	-0.413392	0.0493652	Rho guanine nucleotide exchange factor (GEF) 39 [Source:MGI Symbol;Acc:MGI:3036286]
ENSMUSG00000028863	Meaf6	-0.422136	0.0345749	MYST/Esa1-associated factor 6 [Source:MGI Symbol;Acc:MGI:1917338]
ENSMUSG00000041491	Cep78	-0.426819	0.0274867	centrosomal protein 78 [Source:MGI Symbol;Acc:MGI:1924386]
ENSMUSG00000058239	Usf2	-0.431802	0.0172383	upstream transcription factor 2 [Source:MGI Symbol;Acc:MGI:99961]
ENSMUSG00000085438	1700020I14Rik	-0.441472	0.0345749	RIKEN cDNA 1700020I14 gene [Source:MGI Symbol;Acc:MGI:1913852]
ENSMUSG00000032350	Gclc	-0.445635	0.0473897	glutamate-cysteine ligase, catalytic subunit [Source:MGI Symbol;Acc:MGI:104990]
ENSMUSG00000041406	BC055324	-0.458091	0.0363041	cDNA sequence BC055324 [Source:MGI Symbol;Acc:MGI:3590554]
ENSMUSG00000026643	Nmt2	-0.469033	0.0249872	N-myristoyltransferase 2 [Source:MGI Symbol;Acc:MGI:1202298]
ENSMUSG00000004880	Lbr	-0.475926	0.0192949	lamin B receptor [Source:MGI Symbol;Acc:MGI:2138281]
ENSMUSG00000017144	Rnd3	-0.476283	0.0214738	Rho family GTPase 3 [Source:MGI Symbol;Acc:MGI:1921444]
ENSMUSG00000045679	Pqlc3	-0.480903	0.0260195	PQ loop repeat containing [Source:MGI Symbol;Acc:MGI:2444067]
ENSMUSG00000066235	Pomgnt2	-0.491467	0.036297	protein O-linked mannose beta 1,4-N-acetylglucosaminyltransferase 2 [Source:MGI Symbol;Acc:MGI:2143424]
ENSMUSG00000049624	Slc17a5	-0.495942	0.0384219	solute carrier family 17 (anion/sugar transporter), member 5 [Source:MGI Symbol;Acc:MGI:1924105]
ENSMUSG00000025474	Tubgcp2	-0.496541	0.0318116	tubulin, gamma complex associated protein 2 [Source:MGI Symbol;Acc:MGI:1921487]
ENSMUSG00000037108	Zcwpw1	-0.503788	0.0459082	zinc finger, CW type with PWWP domain 1 [Source:MGI Symbol;Acc:MGI:2685899]
ENSMUSG00000030243	Recql	-0.506595	0.0384431	RecQ protein-like [Source:MGI Symbol;Acc:MGI:103021]
ENSMUSG00000107476	Zfp862-ps	-0.512512	0.0495804	zinc finger protein 862, pseudogene [Source:MGI Symbol;Acc:MGI:1889827]
ENSMUSG00000021476	Habp4	-0.513435	0.0198113	hyaluronic acid binding protein 4 [Source:MGI Symbol;Acc:MGI:1891713]
ENSMUSG00000044934	Zfp367	-0.514904	0.0126852	zinc finger protein 367 [Source:MGI Symbol;Acc:MGI:2442266]
ENSMUSG00000045294	Insig1	-0.521794	0.0345465	insulin induced gene 1 [Source:MGI Symbol;Acc:MGI:1916289]
ENSMUSG00000062510	Nsl1	-0.522654	0.0207336	NSL1, MIS12 kinetochore complex component [Source:MGI Symbol;Acc:MGI:2685830]
ENSMUSG00000036188	Ankmy2	-0.527671	0.0312908	ankyrin repeat and MYND domain containing 2 [Source:MGI Symbol;Acc:MGI:2144755]
ENSMUSG00000101505	1700109G14Rik	-0.527902	0.0493114	RIKEN cDNA 1700109G14 gene [Source:MGI Symbol;Acc:MGI:1914605]
ENSMUSG00000030059	Tmf1	-0.529075	0.0184996	TATA element modulatory factor 1 [Source:MGI Symbol;Acc:MGI:2684999]
ENSMUSG00000030528	Blm	-0.530076	0.0101279	Bloom syndrome, RecQ helicase-like [Source:MGI Symbol;Acc:MGI:1328362]
ENSMUSG00000019961	Tmpo	-0.530515	0.0176508	thymopoietin [Source:MGI Symbol;Acc:MGI:106920]
ENSMUSG00000033222	Ttf2	-0.533261	0.0307049	transcription termination factor, RNA polymerase II [Source:MGI Symbol;Acc:MGI:1921294]
ENSMUSG00000051220	Ercc6l	-0.533302	0.0130108	excision repair cross-complementing rodent repair deficiency complementation group 6 like [Source:MGI Symbol;Acc:MGI:2654144]
ENSMUSG00000032413	Rasa2	-0.535139	0.00799813	RAS p21 protein activator 2 [Source:MGI Symbol;Acc:MGI:2149960]
ENSMUSG00000020973	Dnaaf2	-0.541283	0.0237226	dynein, axonemal assembly factor 2 [Source:MGI Symbol;Acc:MGI:1923566]
ENSMUSG00000031367	Ap1s2	-0.543323	0.010593	adaptor-related protein complex 1, sigma 2 subunit [Source:MGI Symbol;Acc:MGI:1889383]
ENSMUSG00000032606	Nicn1	-0.546684	0.0434885	nicolin 1 [Source:MGI Symbol;Acc:MGI:1913507]
ENSMUSG00000025453	Nnt	-0.553515	0.0474549	nicotinamide nucleotide transhydrogenase [Source:MGI Symbol;Acc:MGI:109279]
ENSMUSG00000032586	Traip	-0.559141	0.00986866	TRAF-interacting protein [Source:MGI Symbol;Acc:MGI:1096377]
ENSMUSG00000079109	Pms2	-0.559249	0.0440558	postmeiotic segregation increased 2 (S. cerevisiae) [Source:MGI Symbol;Acc:MGI:104288]
ENSMUSG00000028282	Casp8ap2	-0.55977	0.0432252	caspase 8 associated protein 2 [Source:MGI Symbol;Acc:MGI:1349399]
ENSMUSG00000030035	Wbp1	-0.561039	0.0171291	WW domain binding protein 1 [Source:MGI Symbol;Acc:MGI:104710]
ENSMUSG00000026737	Pip4k2a	-0.562023	0.0311003	phosphatidylinositol-5-phosphate 4-kinase, type II, alpha [Source:MGI Symbol;Acc:MGI:1298206]
ENSMUSG00000059834	Sclt1	-0.565221	0.0184497	sodium channel and clathrin linker 1 [Source:MGI Symbol;Acc:MGI:1914411]
ENSMUSG00000043008	Klhl6	-0.567702	0.0345749	kelch-like 6 [Source:MGI Symbol;Acc:MGI:2686922]
ENSMUSG00000008318	Relt	-0.568411	0.0351745	RELT tumor necrosis factor receptor [Source:MGI Symbol;Acc:MGI:2443373]
ENSMUSG00000029821	Dfna5	-0.576126	0.0353602	deafness, autosomal dominant 5 (human) [Source:MGI Symbol;Acc:MGI:1889850]
ENSMUSG00000029687	Ezh2	-0.576536	0.00578439	enhancer of zeste 2 polycomb repressive complex 2 subunit [Source:MGI Symbol;Acc:MGI:107940]
ENSMUSG00000020228	Helb	-0.580168	0.0224213	helicase (DNA) B [Source:MGI Symbol;Acc:MGI:2152895]
ENSMUSG00000031756	Cenpn	-0.581403	0.0120509	centromere protein N [Source:MGI Symbol;Acc:MGI:1919405]
ENSMUSG00000030641	Ddias	-0.583592	0.0345059	DNA damage-induced apoptosis suppressor [Source:MGI Symbol;Acc:MGI:1921291]
ENSMUSG00000034329	Brip1	-0.583641	0.0126852	BRCA1 interacting protein C-terminal helicase 1 [Source:MGI Symbol;Acc:MGI:2442836]
ENSMUSG00000016984	Etaa1	-0.584962	0.0231765	Ewing tumor-associated antigen 1 [Source:MGI Symbol;Acc:MGI:1915395]
ENSMUSG00000026860	Sh3glb2	-0.585211	0.0246908	SH3-domain GRB2-like endophilin B2 [Source:MGI Symbol;Acc:MGI:2385131]
ENSMUSG00000051098	Mblac2	-0.58637	0.0261009	metallo-beta-lactamase domain containing 2 [Source:MGI Symbol;Acc:MGI:1920102]
ENSMUSG00000075033	Nxpe3	-0.588892	0.0146743	neurexophilin and PC-esterase domain family, member 3 [Source:MGI Symbol;Acc:MGI:2686598]
ENSMUSG00000020739	Nup85	-0.593703	0.0496303	nucleoporin 85 [Source:MGI Symbol;Acc:MGI:3046173]
ENSMUSG00000039395	Mreg	-0.595823	0.0195279	melanoregulin [Source:MGI Symbol;Acc:MGI:2151839]
ENSMUSG00000018169	Mfng	-0.596286	0.0492837	MFNG O-fucosylpeptide 3-beta-N-acetylglucosaminyltransferase [Source:MGI Symbol;Acc:MGI:1095404]
ENSMUSG00000003812	Dnase2a	-0.598055	0.0043538	deoxyribonuclease II alpha [Source:MGI Symbol;Acc:MGI:1329019]
ENSMUSG00000026525	Opn3	-0.598099	0.0212771	opsin 3 [Source:MGI Symbol;Acc:MGI:1338022]
ENSMUSG00000022856	Tmem41a	-0.599571	0.0384431	transmembrane protein 41a [Source:MGI Symbol;Acc:MGI:1913914]
ENSMUSG00000048458	Fam212b	-0.604104	0.0265473	family with sequence similarity 212, member B [Source:MGI Symbol;Acc:MGI:1923497]
ENSMUSG00000025494	Sigirr	-0.604227	0.00524351	single immunoglobulin and toll-interleukin 1 receptor (TIR) domain [Source:MGI Symbol;Acc:MGI:1344402]
ENSMUSG00000021830	Txndc16	-0.60696	0.0171166	thioredoxin domain containing 16 [Source:MGI Symbol;Acc:MGI:1917811]
ENSMUSG00000028988	Ctnnbip1	-0.607425	0.0132757	catenin beta interacting protein 1 [Source:MGI Symbol;Acc:MGI:1915756]
ENSMUSG00000030208	Emp1	-0.61238	0.00441143	epithelial membrane protein 1 [Source:MGI Symbol;Acc:MGI:107941]
ENSMUSG00000000028	Cdc45	-0.615804	0.00948701	cell division cycle 45 [Source:MGI Symbol;Acc:MGI:1338073]
ENSMUSG00000027353	Mcm8	-0.61939	0.00872099	minichromosome maintenance 8 homologous recombination repair factor [Source:MGI Symbol;Acc:MGI:1913884]
ENSMUSG00000029283	Cdc7	-0.622392	0.0451338	cell division cycle 7 (S. cerevisiae) [Source:MGI Symbol;Acc:MGI:1309511]
ENSMUSG00000061273	Mmgt1	-0.622725	0.0357631	membrane magnesium transporter 1 [Source:MGI Symbol;Acc:MGI:2384305]
ENSMUSG00000025358	Cdk2	-0.624937	0.0132757	cyclin-dependent kinase 2 [Source:MGI Symbol;Acc:MGI:104772]
ENSMUSG00000059482	2610301B20Rik	-0.626202	0.0291967	RIKEN cDNA 2610301B20 gene [Source:MGI Symbol;Acc:MGI:1914407]
ENSMUSG00000036875	Dna2	-0.628949	0.0121885	DNA replication helicase/nuclease 2 [Source:MGI Symbol;Acc:MGI:2443732]
ENSMUSG00000003948	Mmd	-0.631279	0.00484699	monocyte to macrophage differentiation-associated [Source:MGI Symbol;Acc:MGI:1914718]
ENSMUSG00000041765	Ubac2	-0.633106	0.00235035	ubiquitin associated domain containing 2 [Source:MGI Symbol;Acc:MGI:1916139]
ENSMUSG00000030726	Pold3	-0.63431	0.000787193	polymerase (DNA-directed), delta 3, accessory subunit [Source:MGI Symbol;Acc:MGI:1915217]
ENSMUSG00000041058	Wwp1	-0.634932	0.00655908	WW domain containing E3 ubiquitin protein ligase 1 [Source:MGI Symbol;Acc:MGI:1861728]
ENSMUSG00000017716	Birc5	-0.635822	0.0222863	baculoviral IAP repeat-containing 5 [Source:MGI Symbol;Acc:MGI:1203517]
ENSMUSG00000025912	Mybl1	-0.63605	0.00912487	myeloblastosis oncogene-like 1 [Source:MGI Symbol;Acc:MGI:99925]
ENSMUSG00000021965	Ska3	-0.636545	0.0408175	spindle and kinetochore associated complex subunit 3 [Source:MGI Symbol;Acc:MGI:3041235]
ENSMUSG00000022360	Atad2	-0.639358	0.0152456	ATPase family, AAA domain containing 2 [Source:MGI Symbol;Acc:MGI:1917722]
ENSMUSG00000026779	Mastl	-0.642037	0.035139	microtubule associated serine/threonine kinase-like [Source:MGI Symbol;Acc:MGI:1914371]
ENSMUSG00000023150	Ivns1abp	-0.642884	0.00428281	influenza virus NS1A binding protein [Source:MGI Symbol;Acc:MGI:2152389]
ENSMUSG00000007613	Tgfbr1	-0.643529	0.0127156	transforming growth factor, beta receptor I [Source:MGI Symbol;Acc:MGI:98728]
ENSMUSG00000074361	C5ar2	-0.647963	0.0434885	complement component 5a receptor 2 [Source:MGI Symbol;Acc:MGI:2442013]
ENSMUSG00000022528	Hes1	-0.648857	0.0090573	hairy and enhancer of split 1 (Drosophila) [Source:MGI Symbol;Acc:MGI:104853]
ENSMUSG00000020376	Rnf130	-0.652144	0.013312	ring finger protein 130 [Source:MGI Symbol;Acc:MGI:1891717]
ENSMUSG00000009575	Cbx5	-0.652166	0.00886465	chromobox 5 [Source:MGI Symbol;Acc:MGI:109372]
ENSMUSG00000031508	Ankrd10	-0.65328	0.0191886	ankyrin repeat domain 10 [Source:MGI Symbol;Acc:MGI:1921840]
ENSMUSG00000022307	Oxr1	-0.653317	0.000782449	oxidation resistance 1 [Source:MGI Symbol;Acc:MGI:2179326]
ENSMUSG00000048249	Crebrf	-0.653458	0.0108195	CREB3 regulatory factor [Source:MGI Symbol;Acc:MGI:1924378]
ENSMUSG00000030431	Tmem238	-0.65653	0.0237226	transmembrane protein 238 [Source:MGI Symbol;Acc:MGI:1922935]
ENSMUSG00000060260	Pwwp2b	-0.657536	0.0350774	PWWP domain containing 2B [Source:MGI Symbol;Acc:MGI:2142008]
ENSMUSG00000024570	Rbfa	-0.661476	0.00452324	ribosome binding factor A [Source:MGI Symbol;Acc:MGI:1915981]
ENSMUSG00000019975	Ikbip	-0.662117	0.0385163	IKBKB interacting protein [Source:MGI Symbol;Acc:MGI:1914704]
ENSMUSG00000030393	Zik1	-0.664396	0.0400459	zinc finger protein interacting with K protein 1 [Source:MGI Symbol;Acc:MGI:108070]
ENSMUSG00000062901	Klhl24	-0.665472	0.00244957	kelch-like 24 [Source:MGI Symbol;Acc:MGI:1923035]
ENSMUSG00000044026	Slc35g1	-0.666428	0.0296073	solute carrier family 35, member G1 [Source:MGI Symbol;Acc:MGI:2444789]
ENSMUSG00000029413	Naaa	-0.670709	0.0450192	N-acylethanolamine acid amidase [Source:MGI Symbol;Acc:MGI:1914361]
ENSMUSG00000030872	Gga2	-0.673265	0.0470346	golgi associated, gamma adaptin ear containing, ARF binding protein 2 [Source:MGI Symbol;Acc:MGI:1921355]
ENSMUSG00000056091	St3gal5	-0.675276	0.00281635	ST3 beta-galactoside alpha-2,3-sialyltransferase 5 [Source:MGI Symbol;Acc:MGI:1339963]
ENSMUSG00000025486	Sirt3	-0.675762	0.015334	sirtuin 3 [Source:MGI Symbol;Acc:MGI:1927665]
ENSMUSG00000025001	Hells	-0.676845	0.0105159	helicase, lymphoid specific [Source:MGI Symbol;Acc:MGI:106209]
ENSMUSG00000062373	Tmem65	-0.677838	0.00325982	transmembrane protein 65 [Source:MGI Symbol;Acc:MGI:1922118]
ENSMUSG00000047379	B4gat1	-0.686546	0.0446353	beta-1,4-glucuronyltransferase 1 [Source:MGI Symbol;Acc:MGI:1919680]
ENSMUSG00000030263	Lrmp	-0.686733	0.00237723	lymphoid-restricted membrane protein [Source:MGI Symbol;Acc:MGI:108424]
ENSMUSG00000035958	Tdp2	-0.69134	0.0142119	tyrosyl-DNA phosphodiesterase 2 [Source:MGI Symbol;Acc:MGI:1860486]
ENSMUSG00000021892	Sh3bp5	-0.693115	0.0306484	SH3-domain binding protein 5 (BTK-associated) [Source:MGI Symbol;Acc:MGI:1344391]
ENSMUSG00000026566	Mpzl1	-0.695175	0.00907038	myelin protein zero-like 1 [Source:MGI Symbol;Acc:MGI:1915731]
ENSMUSG00000056228	Cars2	-0.69562	0.003188	cysteinyl-tRNA synthetase 2 (mitochondrial)(putative) [Source:MGI Symbol;Acc:MGI:1919191]
ENSMUSG00000089876	Tmem102	-0.696074	0.0295478	transmembrane protein 102 [Source:MGI Symbol;Acc:MGI:1921591]
ENSMUSG00000017697	Ada	-0.69665	0.0223831	adenosine deaminase [Source:MGI Symbol;Acc:MGI:87916]
ENSMUSG00000026955	Sapcd2	-0.698044	0.00738926	suppressor APC domain containing 2 [Source:MGI Symbol;Acc:MGI:1919330]
ENSMUSG00000056476	Med12l	-0.698858	0.0381956	mediator complex subunit 12-like [Source:MGI Symbol;Acc:MGI:2139916]
ENSMUSG00000036768	Kif15	-0.700786	0.00986917	kinesin family member 15 [Source:MGI Symbol;Acc:MGI:1098258]
ENSMUSG00000028238	Atp6v0d2	-0.701628	0.0351745	ATPase, H+ transporting, lysosomal V0 subunit D2 [Source:MGI Symbol;Acc:MGI:1924415]
ENSMUSG00000039783	Kmo	-0.702128	0.0220242	kynurenine 3-monooxygenase (kynurenine 3-hydroxylase) [Source:MGI Symbol;Acc:MGI:2138151]
ENSMUSG00000007646	Rad51c	-0.702427	0.0148945	RAD51 paralog C [Source:MGI Symbol;Acc:MGI:2150020]
ENSMUSG00000035735	Dagla	-0.703841	0.0142316	diacylglycerol lipase, alpha [Source:MGI Symbol;Acc:MGI:2677061]
ENSMUSG00000006127	Inpp5k	-0.706014	0.00352471	inositol polyphosphate 5-phosphatase K [Source:MGI Symbol;Acc:MGI:1194899]
ENSMUSG00000027984	Hadh	-0.708871	0.0222462	hydroxyacyl-Coenzyme A dehydrogenase [Source:MGI Symbol;Acc:MGI:96009]
ENSMUSG00000031101	Sash3	-0.709642	0.0357631	SAM and SH3 domain containing 3 [Source:MGI Symbol;Acc:MGI:1921381]
ENSMUSG00000060301	2610008E11Rik	-0.710199	0.0403168	RIKEN cDNA 2610008E11 gene [Source:MGI Symbol;Acc:MGI:1919378]
ENSMUSG00000036853	Mcoln3	-0.710307	0.0336732	mucolipin 3 [Source:MGI Symbol;Acc:MGI:1890500]
ENSMUSG00000019437	Tlcd1	-0.711281	0.0148945	TLC domain containing 1 [Source:MGI Symbol;Acc:MGI:1915572]
ENSMUSG00000026315	Serpinb8	-0.711407	0.00752184	serine (or cysteine) peptidase inhibitor, clade B, member 8 [Source:MGI Symbol;Acc:MGI:894657]
ENSMUSG00000027242	Wdr76	-0.711942	0.00133913	WD repeat domain 76 [Source:MGI Symbol;Acc:MGI:1926186]
ENSMUSG00000022546	Gpt	-0.713273	0.0269472	glutamic pyruvic transaminase, soluble [Source:MGI Symbol;Acc:MGI:95802]
ENSMUSG00000013155	Enkd1	-0.713501	0.00294411	enkurin domain containing 1 [Source:MGI Symbol;Acc:MGI:2142593]
ENSMUSG00000029363	Rfc5	-0.715056	0.0190899	replication factor C (activator 1) 5 [Source:MGI Symbol;Acc:MGI:1919401]
ENSMUSG00000034023	Fancd2	-0.715764	0.0411852	Fanconi anemia, complementation group D2 [Source:MGI Symbol;Acc:MGI:2448480]
ENSMUSG00000022265	Ank	-0.716496	0.00825611	progressive ankylosis [Source:MGI Symbol;Acc:MGI:3045421]
ENSMUSG00000086742	Gm16201	-0.718318	0.0223086	predicted gene 16201 [Source:MGI Symbol;Acc:MGI:3802153]
ENSMUSG00000026180	Cxcr2	-0.722473	0.0339383	chemokine (C-X-C motif) receptor 2 [Source:MGI Symbol;Acc:MGI:105303]
ENSMUSG00000038291	Snx25	-0.724287	0.0192949	sorting nexin 25 [Source:MGI Symbol;Acc:MGI:2142610]
ENSMUSG00000038644	Pold1	-0.726371	0.0378047	polymerase (DNA directed), delta 1, catalytic subunit [Source:MGI Symbol;Acc:MGI:97741]
ENSMUSG00000033721	Vav3	-0.727042	0.00088238	vav 3 oncogene [Source:MGI Symbol;Acc:MGI:1888518]
ENSMUSG00000004633	Chn2	-0.727688	0.0153745	chimerin 2 [Source:MGI Symbol;Acc:MGI:1917243]
ENSMUSG00000030346	Rad51ap1	-0.730356	0.02409	RAD51 associated protein 1 [Source:MGI Symbol;Acc:MGI:1098224]
ENSMUSG00000020284	1810043G02Rik	-0.734135	0.00901004	RIKEN cDNA 1810043G02 gene [Source:MGI Symbol;Acc:MGI:1915134]
ENSMUSG00000037960	Card19	-0.734425	0.0192949	caspase recruitment domain family, member 19 [Source:MGI Symbol;Acc:MGI:1915730]
ENSMUSG00000063810	Alms1	-0.734885	0.019747	ALMS1, centrosome and basal body associated [Source:MGI Symbol;Acc:MGI:1934606]
ENSMUSG00000022364	Tbc1d31	-0.73715	0.0103347	TBC1 domain family, member 31 [Source:MGI Symbol;Acc:MGI:2684931]
ENSMUSG00000016637	Ift27	-0.738514	0.00272651	intraflagellar transport 27 [Source:MGI Symbol;Acc:MGI:1914292]
ENSMUSG00000045751	Mms22l	-0.739184	0.000611324	MMS22-like, DNA repair protein [Source:MGI Symbol;Acc:MGI:2684980]
ENSMUSG00000029600	Rita1	-0.739254	0.0445423	RBPJ interacting and tubulin associated 1 [Source:MGI Symbol;Acc:MGI:1922021]
ENSMUSG00000020895	Tmem107	-0.741596	0.0351359	transmembrane protein 107 [Source:MGI Symbol;Acc:MGI:1914160]
ENSMUSG00000023505	Cdca3	-0.742739	0.00343986	cell division cycle associated 3 [Source:MGI Symbol;Acc:MGI:1315198]
ENSMUSG00000026134	Prim2	-0.74409	0.0154778	DNA primase, p58 subunit [Source:MGI Symbol;Acc:MGI:97758]
ENSMUSG00000096145	Vkorc1	-0.745034	0.0451338	vitamin K epoxide reductase complex, subunit 1 [Source:MGI Symbol;Acc:MGI:106442]
ENSMUSG00000022945	Chaf1b	-0.747553	0.00375529	chromatin assembly factor 1, subunit B (p60) [Source:MGI Symbol;Acc:MGI:1314881]
ENSMUSG00000078762	Haus5	-0.749347	0.0462949	HAUS augmin-like complex, subunit 5 [Source:MGI Symbol;Acc:MGI:1919159]
ENSMUSG00000059498	Fcgr3	-0.750956	0.0302155	Fc receptor, IgG, low affinity III [Source:MGI Symbol;Acc:MGI:95500]
ENSMUSG00000020653	Klf11	-0.752022	0.0257888	Kruppel-like factor 11 [Source:MGI Symbol;Acc:MGI:2653368]
ENSMUSG00000032555	Topbp1	-0.752085	0.000741634	topoisomerase (DNA) II binding protein 1 [Source:MGI Symbol;Acc:MGI:1920018]
ENSMUSG00000027379	Bub1	-0.753164	0.00709194	BUB1, mitotic checkpoint serine/threonine kinase [Source:MGI Symbol;Acc:MGI:1100510]
ENSMUSG00000027203	Dut	-0.755826	0.0174226	deoxyuridine triphosphatase [Source:MGI Symbol;Acc:MGI:1346051]
ENSMUSG00000033777	Tlr13	-0.756184	0.027707	toll-like receptor 13 [Source:MGI Symbol;Acc:MGI:3045213]
ENSMUSG00000027811	4930579G24Rik	-0.759555	0.0220242	RIKEN cDNA 4930579G24 gene [Source:MGI Symbol;Acc:MGI:1923189]
ENSMUSG00000068747	Sort1	-0.760124	0.0320998	sortilin 1 [Source:MGI Symbol;Acc:MGI:1338015]
ENSMUSG00000021054	Sgpp1	-0.764623	0.0457977	sphingosine-1-phosphate phosphatase 1 [Source:MGI Symbol;Acc:MGI:2135760]
ENSMUSG00000026791	Slc2a8	-0.766926	0.0155466	solute carrier family 2, (facilitated glucose transporter), member 8 [Source:MGI Symbol;Acc:MGI:1860103]
ENSMUSG00000030322	Mbd4	-0.769861	0.0214252	methyl-CpG binding domain protein 4 [Source:MGI Symbol;Acc:MGI:1333850]
ENSMUSG00000030008	Pradc1	-0.77634	0.0299192	protease-associated domain containing 1 [Source:MGI Symbol;Acc:MGI:1920577]
ENSMUSG00000020009	Ifngr1	-0.777614	0.0131748	interferon gamma receptor 1 [Source:MGI Symbol;Acc:MGI:107655]
ENSMUSG00000037235	Mxd4	-0.777669	0.0242673	Max dimerization protein 4 [Source:MGI Symbol;Acc:MGI:104991]
ENSMUSG00000002068	Ccne1	-0.777991	0.0068524	cyclin E1 [Source:MGI Symbol;Acc:MGI:88316]
ENSMUSG00000025577	Cbx2	-0.779791	0.0301308	chromobox 2 [Source:MGI Symbol;Acc:MGI:88289]
ENSMUSG00000074476	Spc24	-0.78369	0.0129134	SPC24, NDC80 kinetochore complex component, homolog (S. cerevisiae) [Source:MGI Symbol;Acc:MGI:1914879]
ENSMUSG00000017499	Cdc6	-0.785401	0.00948701	cell division cycle 6 [Source:MGI Symbol;Acc:MGI:1345150]
ENSMUSG00000037922	Bank1	-0.788745	0.0344151	B cell scaffold protein with ankyrin repeats 1 [Source:MGI Symbol;Acc:MGI:2442120]
ENSMUSG00000022106	Rcbtb2	-0.790159	0.00408237	regulator of chromosome condensation (RCC1) and BTB (POZ) domain containing protein 2 [Source:MGI Symbol;Acc:MGI:1917200]
ENSMUSG00000016526	Dyrk3	-0.790522	0.0226762	dual-specificity tyrosine-(Y)-phosphorylation regulated kinase 3 [Source:MGI Symbol;Acc:MGI:1330300]
ENSMUSG00000035455	Fignl1	-0.791295	0.0120509	fidgetin-like 1 [Source:MGI Symbol;Acc:MGI:1890648]
ENSMUSG00000038295	Atg9b	-0.791595	0.00352677	autophagy related 9B [Source:MGI Symbol;Acc:MGI:2685420]
ENSMUSG00000026094	Stk17b	-0.793506	0.0197291	serine/threonine kinase 17b (apoptosis-inducing) [Source:MGI Symbol;Acc:MGI:2138162]
ENSMUSG00000006678	Pola1	-0.798407	0.00463696	polymerase (DNA directed), alpha 1 [Source:MGI Symbol;Acc:MGI:99660]
ENSMUSG00000014496	Ankrd28	-0.801831	0.000683352	ankyrin repeat domain 28 [Source:MGI Symbol;Acc:MGI:2145661]
ENSMUSG00000022881	Rfc4	-0.805231	0.0312908	replication factor C (activator 1) 4 [Source:MGI Symbol;Acc:MGI:2146571]
ENSMUSG00000042213	Zfand4	-0.806333	0.0350416	zinc finger, AN1-type domain 4 [Source:MGI Symbol;Acc:MGI:1914742]
ENSMUSG00000020974	Pole2	-0.806452	0.0315033	polymerase (DNA directed), epsilon 2 (p59 subunit) [Source:MGI Symbol;Acc:MGI:1197514]
ENSMUSG00000037824	Tspan14	-0.807873	0.0133917	tetraspanin 14 [Source:MGI Symbol;Acc:MGI:1196325]
ENSMUSG00000019773	Fbxo5	-0.808355	0.00112263	F-box protein 5 [Source:MGI Symbol;Acc:MGI:1914391]
ENSMUSG00000021707	Dhfr	-0.812925	0.0296567	dihydrofolate reductase [Source:MGI Symbol;Acc:MGI:94890]
ENSMUSG00000031666	Rbl2	-0.814497	0.00521009	RB transcriptional corepressor like 2 [Source:MGI Symbol;Acc:MGI:105085]
ENSMUSG00000061119	Prcp	-0.815542	0.00428479	prolylcarboxypeptidase (angiotensinase C) [Source:MGI Symbol;Acc:MGI:1919711]
ENSMUSG00000021508	Cxcl14	-0.815845	0.0127243	chemokine (C-X-C motif) ligand 14 [Source:MGI Symbol;Acc:MGI:1888514]
ENSMUSG00000042826	Fgf11	-0.817827	0.0291967	fibroblast growth factor 11 [Source:MGI Symbol;Acc:MGI:109167]
ENSMUSG00000047757	Fancb	-0.81999	0.017483	Fanconi anemia, complementation group B [Source:MGI Symbol;Acc:MGI:2448558]
ENSMUSG00000037306	Man1c1	-0.821883	0.0288876	mannosidase, alpha, class 1C, member 1 [Source:MGI Symbol;Acc:MGI:2446214]
ENSMUSG00000030725	Lipt2	-0.824961	0.0154256	lipoyl(octanoyl) transferase 2 (putative) [Source:MGI Symbol;Acc:MGI:1914414]
ENSMUSG00000036833	Pnpla7	-0.825783	0.000437972	patatin-like phospholipase domain containing 7 [Source:MGI Symbol;Acc:MGI:2385325]
ENSMUSG00000022540	Rogdi	-0.826446	0.00373415	rogdi homolog [Source:MGI Symbol;Acc:MGI:1913299]
ENSMUSG00000032513	Gorasp1	-0.82688	0.0171081	golgi reassembly stacking protein 1 [Source:MGI Symbol;Acc:MGI:1921748]
ENSMUSG00000019718	L3hypdh	-0.831027	0.00784116	L-3-hydroxyproline dehydratase (trans-) [Source:MGI Symbol;Acc:MGI:1914467]
ENSMUSG00000038332	Sesn1	-0.836968	0.0208444	sestrin 1 [Source:MGI Symbol;Acc:MGI:2155278]
ENSMUSG00000027490	E2f1	-0.837456	0.0168037	E2F transcription factor 1 [Source:MGI Symbol;Acc:MGI:101941]
ENSMUSG00000029438	Bcl7a	-0.840755	0.00774368	B cell CLL/lymphoma 7A [Source:MGI Symbol;Acc:MGI:1924295]
ENSMUSG00000040350	Trim7	-0.843202	0.0271691	tripartite motif-containing 7 [Source:MGI Symbol;Acc:MGI:2137353]
ENSMUSG00000043015	Nemp2	-0.84532	0.00659676	nuclear envelope integral membrane protein 2 [Source:MGI Symbol;Acc:MGI:2444113]
ENSMUSG00000031629	Cenpu	-0.847028	0.00244957	centromere protein U [Source:MGI Symbol;Acc:MGI:1919126]
ENSMUSG00000000318	Clec10a	-0.849674	0.0108065	C-type lectin domain family 10, member A [Source:MGI Symbol;Acc:MGI:96975]
ENSMUSG00000037466	4930427A07Rik	-0.853317	0.00444909	RIKEN cDNA 4930427A07 gene [Source:MGI Symbol;Acc:MGI:2144738]
ENSMUSG00000029802	Abcg2	-0.853672	0.0259417	ATP-binding cassette, sub-family G (WHITE), member 2 [Source:MGI Symbol;Acc:MGI:1347061]
ENSMUSG00000005370	Msh6	-0.855066	0.0390612	mutS homolog 6 [Source:MGI Symbol;Acc:MGI:1343961]
ENSMUSG00000067369	Trmt2b	-0.857929	0.00331494	TRM2 tRNA methyltransferase 2B [Source:MGI Symbol;Acc:MGI:2442530]
ENSMUSG00000064326	Siva1	-0.859701	0.0268803	SIVA1, apoptosis-inducing factor [Source:MGI Symbol;Acc:MGI:1353606]
ENSMUSG00000059824	Dbp	-0.86473	0.00550257	D site albumin promoter binding protein [Source:MGI Symbol;Acc:MGI:94866]
ENSMUSG00000018548	Trim37	-0.864734	0.0123307	tripartite motif-containing 37 [Source:MGI Symbol;Acc:MGI:2153072]
ENSMUSG00000054723	Vmac	-0.865631	0.00647973	vimentin-type intermediate filament associated coiled-coil protein [Source:MGI Symbol;Acc:MGI:2146912]
ENSMUSG00000041895	Wipi1	-0.865748	0.0203923	WD repeat domain, phosphoinositide interacting 1 [Source:MGI Symbol;Acc:MGI:1261864]
ENSMUSG00000091811	Inafm1	-0.867975	0.0296351	InaF motif containing 1 [Source:MGI Symbol;Acc:MGI:1913550]
ENSMUSG00000044469	Tnfaip8l1	-0.871542	0.0374275	tumor necrosis factor, alpha-induced protein 8-like 1 [Source:MGI Symbol;Acc:MGI:1913693]
ENSMUSG00000027323	Rad51	-0.871758	0.0108212	RAD51 recombinase [Source:MGI Symbol;Acc:MGI:97890]
ENSMUSG00000004748	Mtfp1	-0.875193	0.0295945	mitochondrial fission process 1 [Source:MGI Symbol;Acc:MGI:1916686]
ENSMUSG00000019214	Chtf18	-0.875223	0.0390392	CTF18, chromosome transmission fidelity factor 18 [Source:MGI Symbol;Acc:MGI:2384887]
ENSMUSG00000040710	St8sia4	-0.876576	0.0039602	ST8 alpha-N-acetyl-neuraminide alpha-2,8-sialyltransferase 4 [Source:MGI Symbol;Acc:MGI:106018]
ENSMUSG00000045273	Cenph	-0.878766	0.00178325	centromere protein H [Source:MGI Symbol;Acc:MGI:1349448]
ENSMUSG00000025766	D3Ertd751e	-0.879775	0.00258084	DNA segment, Chr 3, ERATO Doi 751, expressed [Source:MGI Symbol;Acc:MGI:1289213]
ENSMUSG00000028832	Stmn1	-0.880584	0.0144972	stathmin 1 [Source:MGI Symbol;Acc:MGI:96739]
ENSMUSG00000007379	Dennd2c	-0.882418	0.000123137	DENN/MADD domain containing 2C [Source:MGI Symbol;Acc:MGI:3036254]
ENSMUSG00000032589	Bsn	-0.883714	0.0212985	bassoon [Source:MGI Symbol;Acc:MGI:1277955]
ENSMUSG00000036086	Zranb3	-0.884333	0.0204754	zinc finger, RAN-binding domain containing 3 [Source:MGI Symbol;Acc:MGI:1918362]
ENSMUSG00000041594	Tmtc4	-0.884573	0.00113419	transmembrane and tetratricopeptide repeat containing 4 [Source:MGI Symbol;Acc:MGI:1921050]
ENSMUSG00000026274	Pask	-0.885338	0.00380346	PAS domain containing serine/threonine kinase [Source:MGI Symbol;Acc:MGI:2155936]
ENSMUSG00000045404	Kcnk13	-0.88618	0.00948701	potassium channel, subfamily K, member 13 [Source:MGI Symbol;Acc:MGI:2384976]
ENSMUSG00000032113	Chek1	-0.887564	0.00907038	checkpoint kinase 1 [Source:MGI Symbol;Acc:MGI:1202065]
ENSMUSG00000040557	Wbscr27	-0.88896	0.00152419	Williams Beuren syndrome chromosome region 27 (human) [Source:MGI Symbol;Acc:MGI:1933146]
ENSMUSG00000032076	Cadm1	-0.890118	0.0165122	cell adhesion molecule 1 [Source:MGI Symbol;Acc:MGI:1889272]
ENSMUSG00000090665	Gad1-ps	-0.89324	0.0358853	glutamate decarboxylase 1, pseudogene [Source:MGI Symbol;Acc:MGI:95633]
ENSMUSG00000002997	Prkar2b	-0.893542	0.00181126	protein kinase, cAMP dependent regulatory, type II beta [Source:MGI Symbol;Acc:MGI:97760]
ENSMUSG00000039748	Exo1	-0.894343	6.08869e-05	exonuclease 1 [Source:MGI Symbol;Acc:MGI:1349427]
ENSMUSG00000005410	Mcm5	-0.897629	0.0381915	minichromosome maintenance complex component 5 [Source:MGI Symbol;Acc:MGI:103197]
ENSMUSG00000026768	Itga8	-0.898534	0.0034542	integrin alpha 8 [Source:MGI Symbol;Acc:MGI:109442]
ENSMUSG00000063049	Ing2	-0.899035	0.000257271	inhibitor of growth family, member 2 [Source:MGI Symbol;Acc:MGI:1916510]
ENSMUSG00000028944	Prkag2	-0.899133	0.000150495	protein kinase, AMP-activated, gamma 2 non-catalytic subunit [Source:MGI Symbol;Acc:MGI:1336153]
ENSMUSG00000078773	Rad54b	-0.901129	0.00232345	RAD54 homolog B (S. cerevisiae) [Source:MGI Symbol;Acc:MGI:3605986]
ENSMUSG00000009905	Kdsr	-0.90185	0.00232937	3-ketodihydrosphingosine reductase [Source:MGI Symbol;Acc:MGI:1918000]
ENSMUSG00000031112	Stk26	-0.902019	0.00284424	serine/threonine kinase 26 [Source:MGI Symbol;Acc:MGI:1917665]
ENSMUSG00000056394	Lig1	-0.903672	0.0221121	ligase I, DNA, ATP-dependent [Source:MGI Symbol;Acc:MGI:101789]
ENSMUSG00000015766	Eps8	-0.904363	0.0113627	epidermal growth factor receptor pathway substrate 8 [Source:MGI Symbol;Acc:MGI:104684]
ENSMUSG00000029730	Mcm7	-0.907986	0.00273779	minichromosome maintenance complex component 7 [Source:MGI Symbol;Acc:MGI:1298398]
ENSMUSG00000017861	Mybl2	-0.908585	0.0487643	myeloblastosis oncogene-like 2 [Source:MGI Symbol;Acc:MGI:101785]
ENSMUSG00000036030	Prtg	-0.908829	0.0184996	protogenin [Source:MGI Symbol;Acc:MGI:2444710]
ENSMUSG00000067430	Zfp763	-0.912495	0.0408175	zinc finger protein 763 [Source:MGI Symbol;Acc:MGI:1920701]
ENSMUSG00000037474	Dtl	-0.912505	9.83184e-05	denticleless E3 ubiquitin protein ligase [Source:MGI Symbol;Acc:MGI:1924093]
ENSMUSG00000026471	Mr1	-0.913292	0.00244374	major histocompatibility complex, class I-related [Source:MGI Symbol;Acc:MGI:1195463]
ENSMUSG00000029521	Chek2	-0.913755	0.00117755	checkpoint kinase 2 [Source:MGI Symbol;Acc:MGI:1355321]
ENSMUSG00000039187	Fanci	-0.914521	0.000121678	Fanconi anemia, complementation group I [Source:MGI Symbol;Acc:MGI:2384790]
ENSMUSG00000050410	Tcf19	-0.915836	0.00616953	transcription factor 19 [Source:MGI Symbol;Acc:MGI:103180]
ENSMUSG00000022177	Haus4	-0.916642	0.00267604	HAUS augmin-like complex, subunit 4 [Source:MGI Symbol;Acc:MGI:1261794]
ENSMUSG00000031431	Tsc22d3	-0.919736	0.0010651	TSC22 domain family, member 3 [Source:MGI Symbol;Acc:MGI:1196284]
ENSMUSG00000052331	Ankrd44	-0.921404	0.0227357	ankyrin repeat domain 44 [Source:MGI Symbol;Acc:MGI:3045243]
ENSMUSG00000031791	Tmem38a	-0.922587	0.00950627	transmembrane protein 38A [Source:MGI Symbol;Acc:MGI:1921416]
ENSMUSG00000022474	Pmm1	-0.924148	0.00733613	phosphomannomutase 1 [Source:MGI Symbol;Acc:MGI:1353418]
ENSMUSG00000034041	Lyl1	-0.924436	0.000292682	lymphoblastomic leukemia 1 [Source:MGI Symbol;Acc:MGI:96891]
ENSMUSG00000028551	Cdkn2c	-0.926917	0.00380346	cyclin-dependent kinase inhibitor 2C (p18, inhibits CDK4) [Source:MGI Symbol;Acc:MGI:105388]
ENSMUSG00000074794	Arrdc3	-0.92943	0.00113235	arrestin domain containing 3 [Source:MGI Symbol;Acc:MGI:2145242]
ENSMUSG00000029047	Pex10	-0.932318	0.000137803	peroxisomal biogenesis factor 10 [Source:MGI Symbol;Acc:MGI:2684988]
ENSMUSG00000017146	Brca1	-0.932318	0.00423523	breast cancer 1, early onset [Source:MGI Symbol;Acc:MGI:104537]
ENSMUSG00000021775	Nr1d2	-0.932938	0.0141166	nuclear receptor subfamily 1, group D, member 2 [Source:MGI Symbol;Acc:MGI:2449205]
ENSMUSG00000030103	Bhlhe40	-0.935072	0.0348109	basic helix-loop-helix family, member e40 [Source:MGI Symbol;Acc:MGI:1097714]
ENSMUSG00000038417	Fig4	-0.937321	0.0048589	FIG4 phosphoinositide 5-phosphatase [Source:MGI Symbol;Acc:MGI:2143585]
ENSMUSG00000021180	Rps6ka5	-0.938968	0.00088238	ribosomal protein S6 kinase, polypeptide 5 [Source:MGI Symbol;Acc:MGI:1920336]
ENSMUSG00000048120	Entpd1	-0.942035	0.012433	ectonucleoside triphosphate diphosphohydrolase 1 [Source:MGI Symbol;Acc:MGI:102805]
ENSMUSG00000000244	Tspan32	-0.942278	0.0154416	tetraspanin 32 [Source:MGI Symbol;Acc:MGI:1350360]
ENSMUSG00000068101	Cenpm	-0.951046	0.000733847	centromere protein M [Source:MGI Symbol;Acc:MGI:1913820]
ENSMUSG00000037664	Cdkn1c	-0.953542	0.00480361	cyclin-dependent kinase inhibitor 1C (P57) [Source:MGI Symbol;Acc:MGI:104564]
ENSMUSG00000028211	Trp53inp1	-0.953847	2.65327e-05	transformation related protein 53 inducible nuclear protein 1 [Source:MGI Symbol;Acc:MGI:1926609]
ENSMUSG00000001054	Rmnd5b	-0.955682	0.000397575	required for meiotic nuclear division 5 homolog B [Source:MGI Symbol;Acc:MGI:1913339]
ENSMUSG00000068854	Hist2h2be	-0.958574	0.00288463	histone cluster 2, H2be [Source:MGI Symbol;Acc:MGI:2448415]
ENSMUSG00000038147	Cd84	-0.961684	0.00169336	CD84 antigen [Source:MGI Symbol;Acc:MGI:1336885]
ENSMUSG00000037465	Klf10	-0.968852	1.64719e-05	Kruppel-like factor 10 [Source:MGI Symbol;Acc:MGI:1101353]
ENSMUSG00000023104	Rfc2	-0.969301	0.000175613	replication factor C (activator 1) 2 [Source:MGI Symbol;Acc:MGI:1341868]
ENSMUSG00000033577	Myo6	-0.971364	0.043924	myosin VI [Source:MGI Symbol;Acc:MGI:104785]
ENSMUSG00000049866	Arl4c	-0.971452	0.00964449	ADP-ribosylation factor-like 4C [Source:MGI Symbol;Acc:MGI:2445172]
ENSMUSG00000025804	Ccr1	-0.972905	0.0414647	chemokine (C-C motif) receptor 1 [Source:MGI Symbol;Acc:MGI:104618]
ENSMUSG00000032411	Tfdp2	-0.976281	0.00250798	transcription factor Dp 2 [Source:MGI Symbol;Acc:MGI:107167]
ENSMUSG00000020649	Rrm2	-0.976536	0.000451287	ribonucleotide reductase M2 [Source:MGI Symbol;Acc:MGI:98181]
ENSMUSG00000030844	Rgs10	-0.979538	0.00244374	regulator of G-protein signalling 10 [Source:MGI Symbol;Acc:MGI:1915115]
ENSMUSG00000060600	Eno3	-0.98358	0.0145552	enolase 3, beta muscle [Source:MGI Symbol;Acc:MGI:95395]
ENSMUSG00000073705	Apitd1	-0.985141	0.0219606	apoptosis-inducing, TAF9-like domain 1 [Source:MGI Symbol;Acc:MGI:1917178]
ENSMUSG00000032666	1700025G04Rik	-0.989133	9.843e-05	RIKEN cDNA 1700025G04 gene [Source:MGI Symbol;Acc:MGI:1916649]
ENSMUSG00000032122	Slc37a2	-0.991626	0.000443317	solute carrier family 37 (glycerol-3-phosphate transporter), member 2 [Source:MGI Symbol;Acc:MGI:1929693]
ENSMUSG00000022861	Dgkg	-0.996191	0.00518575	diacylglycerol kinase, gamma [Source:MGI Symbol;Acc:MGI:105060]
ENSMUSG00000046668	Cxxc5	-0.997351	0.0201637	CXXC finger 5 [Source:MGI Symbol;Acc:MGI:1914643]
ENSMUSG00000000058	Cav2	-0.997585	0.0237768	caveolin 2 [Source:MGI Symbol;Acc:MGI:107571]
ENSMUSG00000025578	Cbx8	-1.00209	0.00114343	chromobox 8 [Source:MGI Symbol;Acc:MGI:1353589]
ENSMUSG00000032202	Rab27a	-1.00251	0.00385578	RAB27A, member RAS oncogene family [Source:MGI Symbol;Acc:MGI:1861441]
ENSMUSG00000043252	Tmem64	-1.00523	0.000605939	transmembrane protein 64 [Source:MGI Symbol;Acc:MGI:2140359]
ENSMUSG00000046295	Ankle1	-1.00585	0.0132757	ankyrin repeat and LEM domain containing 1 [Source:MGI Symbol;Acc:MGI:1918775]
ENSMUSG00000040751	Lat2	-1.00758	0.00984107	linker for activation of T cells family, member 2 [Source:MGI Symbol;Acc:MGI:1926479]
ENSMUSG00000042029	Ncapg2	-1.00889	0.0118448	non-SMC condensin II complex, subunit G2 [Source:MGI Symbol;Acc:MGI:1923294]
ENSMUSG00000054619	Mettl7a1	-1.00998	0.00766884	methyltransferase like 7A1 [Source:MGI Symbol;Acc:MGI:1916523]
ENSMUSG00000101655	2310040G24Rik	-1.0105	0.00720669	RIKEN cDNA 2310040G24 gene [Source:MGI Symbol;Acc:MGI:1916897]
ENSMUSG00000026069	Il1rl1	-1.01055	0.00354449	interleukin 1 receptor-like 1 [Source:MGI Symbol;Acc:MGI:98427]
ENSMUSG00000030060	Hmces	-1.01468	0.00352471	5-hydroxymethylcytosine (hmC) binding, ES cell specific [Source:MGI Symbol;Acc:MGI:1914053]
ENSMUSG00000047881	Rell1	-1.01621	0.00737108	RELT-like 1 [Source:MGI Symbol;Acc:MGI:2140767]
ENSMUSG00000025026	Add3	-1.01742	0.0106593	adducin 3 (gamma) [Source:MGI Symbol;Acc:MGI:1351615]
ENSMUSG00000021215	Net1	-1.01916	0.000670689	neuroepithelial cell transforming gene 1 [Source:MGI Symbol;Acc:MGI:1927138]
ENSMUSG00000028702	Rad54l	-1.0251	0.000115818	RAD54 like (S. cerevisiae) [Source:MGI Symbol;Acc:MGI:894697]
ENSMUSG00000029591	Ung	-1.02917	0.00151913	uracil DNA glycosylase [Source:MGI Symbol;Acc:MGI:109352]
ENSMUSG00000031838	Ifi30	-1.03067	0.0201227	interferon gamma inducible protein 30 [Source:MGI Symbol;Acc:MGI:2137648]
ENSMUSG00000023990	Tfeb	-1.03162	0.00701288	transcription factor EB [Source:MGI Symbol;Acc:MGI:103270]
ENSMUSG00000054871	Tmem158	-1.03336	0.0101331	transmembrane protein 158 [Source:MGI Symbol;Acc:MGI:1919559]
ENSMUSG00000037573	Tob1	-1.03387	2.11598e-05	transducer of ErbB-2.1 [Source:MGI Symbol;Acc:MGI:1349721]
ENSMUSG00000020593	Lpin1	-1.03532	0.0438604	lipin 1 [Source:MGI Symbol;Acc:MGI:1891340]
ENSMUSG00000043419	Chd3os	-1.04143	0.0218157	chromodomain helicase DNA binding protein 3, opposite strand [Source:MGI Symbol;Acc:MGI:1915359]
ENSMUSG00000035891	Cerk	-1.04295	0.00138258	ceramide kinase [Source:MGI Symbol;Acc:MGI:2386052]
ENSMUSG00000024975	Pdcd4	-1.04299	0.0304239	programmed cell death 4 [Source:MGI Symbol;Acc:MGI:107490]
ENSMUSG00000089837	Npcd	-1.04402	0.0224182	neuronal pentraxin chromo domain [Source:MGI Symbol;Acc:MGI:3845555]
ENSMUSG00000038623	Tm6sf1	-1.04763	4.43526e-05	transmembrane 6 superfamily member 1 [Source:MGI Symbol;Acc:MGI:1933209]
ENSMUSG00000034586	Hid1	-1.05876	0.00977052	HID1 domain containing [Source:MGI Symbol;Acc:MGI:2445087]
ENSMUSG00000026080	Chst10	-1.05887	0.00126132	carbohydrate sulfotransferase 10 [Source:MGI Symbol;Acc:MGI:2138283]
ENSMUSG00000026809	Spaca9	-1.05927	0.00296001	sperm acrosome associated 9 [Source:MGI Symbol;Acc:MGI:1917237]
ENSMUSG00000037572	Wdhd1	-1.05938	2.85734e-05	WD repeat and HMG-box DNA binding protein 1 [Source:MGI Symbol;Acc:MGI:2443514]
ENSMUSG00000000594	Gm2a	-1.06044	0.0143667	GM2 ganglioside activator protein [Source:MGI Symbol;Acc:MGI:95762]
ENSMUSG00000024151	Msh2	-1.06188	0.00307903	mutS homolog 2 [Source:MGI Symbol;Acc:MGI:101816]
ENSMUSG00000020034	Tcp11l2	-1.06372	0.000594342	t-complex 11 (mouse) like 2 [Source:MGI Symbol;Acc:MGI:2444679]
ENSMUSG00000085264	Gm15581	-1.06713	0.0466771	predicted gene 15581 [Source:MGI Symbol;Acc:MGI:3783029]
ENSMUSG00000031451	Gas6	-1.07109	0.018191	growth arrest specific 6 [Source:MGI Symbol;Acc:MGI:95660]
ENSMUSG00000023992	Trem2	-1.07123	0.000794727	triggering receptor expressed on myeloid cells 2 [Source:MGI Symbol;Acc:MGI:1913150]
ENSMUSG00000034353	Ramp1	-1.08327	0.0119354	receptor (calcitonin) activity modifying protein 1 [Source:MGI Symbol;Acc:MGI:1858418]
ENSMUSG00000050914	Ankrd37	-1.08405	0.00424346	ankyrin repeat domain 37 [Source:MGI Symbol;Acc:MGI:3603344]
ENSMUSG00000040616	Tmem51	-1.08565	0.00181543	transmembrane protein 51 [Source:MGI Symbol;Acc:MGI:2384874]
ENSMUSG00000006219	Fblim1	-1.0868	0.0252505	filamin binding LIM protein 1 [Source:MGI Symbol;Acc:MGI:1921452]
ENSMUSG00000032507	Fbxl2	-1.09149	0.000152785	F-box and leucine-rich repeat protein 2 [Source:MGI Symbol;Acc:MGI:1919429]
ENSMUSG00000024791	Cdca5	-1.09237	0.00257079	cell division cycle associated 5 [Source:MGI Symbol;Acc:MGI:1915099]
ENSMUSG00000002289	Angptl4	-1.0993	0.00088238	angiopoietin-like 4 [Source:MGI Symbol;Acc:MGI:1888999]
ENSMUSG00000021556	Golm1	-1.10451	0.00225414	golgi membrane protein 1 [Source:MGI Symbol;Acc:MGI:1917329]
ENSMUSG00000039109	F13a1	-1.11116	0.028957	coagulation factor XIII, A1 subunit [Source:MGI Symbol;Acc:MGI:1921395]
ENSMUSG00000044345	Marveld1	-1.11249	0.0143127	MARVEL (membrane-associating) domain containing 1 [Source:MGI Symbol;Acc:MGI:2147570]
ENSMUSG00000038776	Ephx1	-1.11465	0.000974788	epoxide hydrolase 1, microsomal [Source:MGI Symbol;Acc:MGI:95405]
ENSMUSG00000000753	Serpinf1	-1.11469	0.000873822	serine (or cysteine) peptidase inhibitor, clade F, member 1 [Source:MGI Symbol;Acc:MGI:108080]
ENSMUSG00000059791	Nrm	-1.11488	0.0120509	nurim (nuclear envelope membrane protein) [Source:MGI Symbol;Acc:MGI:2146855]
ENSMUSG00000024525	Impa2	-1.11875	1.38359e-05	inositol (myo)-1(or 4)-monophosphatase 2 [Source:MGI Symbol;Acc:MGI:2149728]
ENSMUSG00000039396	Neil3	-1.12422	0.0263222	nei like 3 (E. coli) [Source:MGI Symbol;Acc:MGI:2384588]
ENSMUSG00000020623	Map2k6	-1.12873	0.00041814	mitogen-activated protein kinase kinase 6 [Source:MGI Symbol;Acc:MGI:1346870]
ENSMUSG00000071547	Nt5dc2	-1.13061	0.0096626	5'-nucleotidase domain containing 2 [Source:MGI Symbol;Acc:MGI:1917271]
ENSMUSG00000031821	Gins2	-1.1344	0.0161547	GINS complex subunit 2 (Psf2 homolog) [Source:MGI Symbol;Acc:MGI:1921019]
ENSMUSG00000003546	Klc4	-1.13993	0.0221462	kinesin light chain 4 [Source:MGI Symbol;Acc:MGI:1922014]
ENSMUSG00000040950	Mgl2	-1.14259	0.00106782	macrophage galactose N-acetyl-galactosamine specific lectin 2 [Source:MGI Symbol;Acc:MGI:2385729]
ENSMUSG00000031840	Rab3a	-1.14355	0.000276479	RAB3A, member RAS oncogene family [Source:MGI Symbol;Acc:MGI:97843]
ENSMUSG00000042367	Gjb3	-1.14433	0.00154371	gap junction protein, beta 3 [Source:MGI Symbol;Acc:MGI:95721]
ENSMUSG00000035439	Haus8	-1.14555	6.91744e-06	4HAUS augmin-like complex, subunit 8 [Source:MGI Symbol;Acc:MGI:1923728]
ENSMUSG00000055675	Kbtbd11	-1.14628	0.0201637	kelch repeat and BTB (POZ) domain containing 11 [Source:MGI Symbol;Acc:MGI:1922151]
ENSMUSG00000039206	Daglb	-1.14672	0.00125722	diacylglycerol lipase, beta [Source:MGI Symbol;Acc:MGI:2442032]
ENSMUSG00000049225	Pdp1	-1.1468	0.00215851	pyruvate dehyrogenase phosphatase catalytic subunit 1 [Source:MGI Symbol;Acc:MGI:2685870]
ENSMUSG00000002274	Metrn	-1.14857	0.0149233	meteorin, glial cell differentiation regulator [Source:MGI Symbol;Acc:MGI:1917333]
ENSMUSG00000044986	Tst	-1.15241	0.00138981	thiosulfate sulfurtransferase, mitochondrial [Source:MGI Symbol;Acc:MGI:98852]
ENSMUSG00000063193	Cd300lb	-1.15353	0.00012585	CD300 molecule like family member B [Source:MGI Symbol;Acc:MGI:2685099]
ENSMUSG00000039031	Arhgap18	-1.1606	9.34824e-05	Rho GTPase activating protein 18 [Source:MGI Symbol;Acc:MGI:1921160]
ENSMUSG00000087612	A230005M16Rik	-1.16443	0.00805468	RIKEN cDNA A230005M16 gene [Source:MGI Symbol;Acc:MGI:3603401]
ENSMUSG00000006715	Gmnn	-1.16747	0.016482	geminin [Source:MGI Symbol;Acc:MGI:1927344]
ENSMUSG00000069996	Gm7125	-1.16963	0.00177231	predicted pseudogene 7125 [Source:MGI Symbol;Acc:MGI:3645829]
ENSMUSG00000030272	Camk1	-1.17085	0.00259871	calcium/calmodulin-dependent protein kinase I [Source:MGI Symbol;Acc:MGI:1098535]
ENSMUSG00000036918	Ttc7	-1.17408	0.0252116	tetratricopeptide repeat domain 7 [Source:MGI Symbol;Acc:MGI:1920999]
ENSMUSG00000056069	Fam105a	-1.17506	0.00323205	family with sequence similarity 105, member A [Source:MGI Symbol;Acc:MGI:2687281]
ENSMUSG00000022422	Dscc1	-1.17577	0.0101697	DNA replication and sister chromatid cohesion 1 [Source:MGI Symbol;Acc:MGI:1919357]
ENSMUSG00000049588	Ccdc69	-1.18006	0.000887835	coiled-coil domain containing 69 [Source:MGI Symbol;Acc:MGI:1196234]
ENSMUSG00000025792	Slc25a10	-1.18269	0.00496284	solute carrier family 25 (mitochondrial carrier, dicarboxylate transporter), member 10 [Source:MGI Symbol;Acc:MGI:1353497]
ENSMUSG00000040204	Pclaf	-1.19213	0.0337659	PCNA clamp associated factor [Source:MGI Symbol;Acc:MGI:1915276]
ENSMUSG00000031453	Rasa3	-1.19497	0.000459815	RAS p21 protein activator 3 [Source:MGI Symbol;Acc:MGI:1197013]
ENSMUSG00000050272	Dscam	-1.19904	0.0146743	DS cell adhesion molecule [Source:MGI Symbol;Acc:MGI:1196281]
ENSMUSG00000068874	Selenbp1	-1.20695	0.00330948	selenium binding protein 1 [Source:MGI Symbol;Acc:MGI:96825]
ENSMUSG00000004568	Arhgef18	-1.20864	0.0157377	rho/rac guanine nucleotide exchange factor (GEF) 18 [Source:MGI Symbol;Acc:MGI:2142567]
ENSMUSG00000010307	Tmem86a	-1.21906	0.000508891	transmembrane protein 86A [Source:MGI Symbol;Acc:MGI:1915143]
ENSMUSG00000028555	Ttc39a	-1.23571	0.000288758	tetratricopeptide repeat domain 39A [Source:MGI Symbol;Acc:MGI:2444350]
ENSMUSG00000046179	E2f8	-1.2493	0.015829	E2F transcription factor 8 [Source:MGI Symbol;Acc:MGI:1922038]
ENSMUSG00000026360	Rgs2	-1.25037	5.66339e-05	regulator of G-protein signaling 2 [Source:MGI Symbol;Acc:MGI:1098271]
ENSMUSG00000026489	Coq8a	-1.25548	0.000548676	coenzyme Q8A [Source:MGI Symbol;Acc:MGI:1914676]
ENSMUSG00000057729	Prtn3	-1.25555	3.88013e-05	proteinase 3 [Source:MGI Symbol;Acc:MGI:893580]
ENSMUSG00000079164	Tlr5	-1.2667	0.0130453	toll-like receptor 5 [Source:MGI Symbol;Acc:MGI:1858171]
ENSMUSG00000017493	Igfbp4	-1.27993	0.00318683	insulin-like growth factor binding protein 4 [Source:MGI Symbol;Acc:MGI:96439]
ENSMUSG00000074622	Mafb	-1.28393	0.0236221	v-maf musculoaponeurotic fibrosarcoma oncogene family, protein B (avian) [Source:MGI Symbol;Acc:MGI:104555]
ENSMUSG00000024663	Rab3il1	-1.29763	0.000153521	RAB3A interacting protein (rabin3)-like 1 [Source:MGI Symbol;Acc:MGI:1922010]
ENSMUSG00000032530	Lyzl4	-1.30288	0.000784212	lysozyme-like 4 [Source:MGI Symbol;Acc:MGI:1916282]
ENSMUSG00000034614	Pik3ip1	-1.30479	6.02568e-05	phosphoinositide-3-kinase interacting protein 1 [Source:MGI Symbol;Acc:MGI:1917016]
ENSMUSG00000067199	Frat1	-1.30809	0.000207063	frequently rearranged in advanced T cell lymphomas [Source:MGI Symbol;Acc:MGI:109450]
ENSMUSG00000022034	Esco2	-1.30839	0.00107341	establishment of sister chromatid cohesion N-acetyltransferase 2 [Source:MGI Symbol;Acc:MGI:1919238]
ENSMUSG00000029570	Lfng	-1.30925	0.000166004	LFNG O-fucosylpeptide 3-beta-N-acetylglucosaminyltransferase [Source:MGI Symbol;Acc:MGI:1095413]
ENSMUSG00000024300	Myo1f	-1.31539	0.00331494	myosin IF [Source:MGI Symbol;Acc:MGI:107711]
ENSMUSG00000042155	Klhl23	-1.32521	0.000128327	kelch-like 23 [Source:MGI Symbol;Acc:MGI:2683536]
ENSMUSG00000071042	Rasgrp3	-1.33211	0.00349927	RAS, guanyl releasing protein 3 [Source:MGI Symbol;Acc:MGI:3028579]
ENSMUSG00000033083	Tbc1d4	-1.33712	0.000707676	TBC1 domain family, member 4 [Source:MGI Symbol;Acc:MGI:2429660]
ENSMUSG00000035835	Plppr3	-1.33723	0.00388221	phospholipid phosphatase related 3 [Source:MGI Symbol;Acc:MGI:2388640]
ENSMUSG00000021485	Mxd3	-1.34471	0.000102389	Max dimerization protein 3 [Source:MGI Symbol;Acc:MGI:104987]
ENSMUSG00000054263	Lifr	-1.35952	1.94874e-05	leukemia inhibitory factor receptor [Source:MGI Symbol;Acc:MGI:96788]
ENSMUSG00000001053	N4bp3	-1.3793	0.00138258	NEDD4 binding protein 3 [Source:MGI Symbol;Acc:MGI:2442218]
ENSMUSG00000042675	Ypel3	-1.38867	2.46109e-05	yippee-like 3 (Drosophila) [Source:MGI Symbol;Acc:MGI:1913340]
ENSMUSG00000040447	Spns2	-1.40071	0.00020467	spinster homolog 2 [Source:MGI Symbol;Acc:MGI:2384936]
ENSMUSG00000091412	Gm2895	-1.40176	0.00108926	predicted gene 2895 [Source:MGI Symbol;Acc:MGI:3781073]
ENSMUSG00000022419	Deptor	-1.41775	0.00175359	DEP domain containing MTOR-interacting protein [Source:MGI Symbol;Acc:MGI:2146322]
ENSMUSG00000013483	Card14	-1.42629	0.00267696	caspase recruitment domain family, member 14 [Source:MGI Symbol;Acc:MGI:2386258]
ENSMUSG00000036186	Fam69b	-1.46077	0.000896739	family with sequence similarity 69, member B [Source:MGI Symbol;Acc:MGI:1927576]
ENSMUSG00000072618	Gm10384	-1.46113	3.09799e-06	predicted gene 10384 [Source:MGI Symbol;Acc:MGI:3641812]
ENSMUSG00000030409	Dmpk	-1.49202	0.0206696	dystrophia myotonica-protein kinase [Source:MGI Symbol;Acc:MGI:94906]
ENSMUSG00000039908	Slc26a11	-1.49384	0.0432752	solute carrier family 26, member 11 [Source:MGI Symbol;Acc:MGI:2444589]
ENSMUSG00000075297	H60b	-1.50554	0.0394834	histocompatibility 60b [Source:MGI Symbol;Acc:MGI:3649078]
ENSMUSG00000005043	Sgsh	-1.5152	0.00802224	N-sulfoglucosamine sulfohydrolase (sulfamidase) [Source:MGI Symbol;Acc:MGI:1350341]
ENSMUSG00000102332	Gm19331	-1.52161	0.030189	predicted gene, 19331 [Source:MGI Symbol;Acc:MGI:5011516]
ENSMUSG00000020601	Trib2	-1.53174	2.61493e-05	tribbles pseudokinase 2 [Source:MGI Symbol;Acc:MGI:2145021]
ENSMUSG00000030737	Slco2b1	-1.53563	0.000843096	solute carrier organic anion transporter family, member 2b1 [Source:MGI Symbol;Acc:MGI:1351872]
ENSMUSG00000038390	Gpr162	-1.55005	0.000213511	G protein-coupled receptor 162 [Source:MGI Symbol;Acc:MGI:1315214]
ENSMUSG00000022358	Fbxo32	-1.56105	0.000725029	F-box protein 32 [Source:MGI Symbol;Acc:MGI:1914981]
ENSMUSG00000062611	Rps3a2	-1.56474	0.0184996	ribosomal protein S3A2 [Source:MGI Symbol;Acc:MGI:3642853]
ENSMUSG00000020092	Pald1	-1.58677	2.30316e-05	phosphatase domain containing, paladin 1 [Source:MGI Symbol;Acc:MGI:1351623]
ENSMUSG00000021250	Fos	-1.61377	0.0352662	FBJ osteosarcoma oncogene [Source:MGI Symbol;Acc:MGI:95574]
ENSMUSG00000022372	Sla	-1.63532	0.00504386	src-like adaptor [Source:MGI Symbol;Acc:MGI:104295]
ENSMUSG00000021384	Susd3	-1.68312	7.12026e-05	sushi domain containing 3 [Source:MGI Symbol;Acc:MGI:1913579]
ENSMUSG00000054675	Tmem119	-1.77111	6.62801e-05	transmembrane protein 119 [Source:MGI Symbol;Acc:MGI:2385228]
ENSMUSG00000025574	Tk1	-1.79713	5.9829e-06	thymidine kinase 1 [Source:MGI Symbol;Acc:MGI:98763]
ENSMUSG00000041797	Abca9	-1.80042	3.70424e-06	ATP-binding cassette, sub-family A (ABC1), member 9 [Source:MGI Symbol;Acc:MGI:2386796]
ENSMUSG00000026073	Il1r2	-1.86178	1.08353e-05	interleukin 1 receptor, type II [Source:MGI Symbol;Acc:MGI:96546]
ENSMUSG00000022885	St6gal1	-1.8872	3.63478e-06	beta galactoside alpha 2,6 sialyltransferase 1 [Source:MGI Symbol;Acc:MGI:108470]
ENSMUSG00000109186	Gm34821	-1.9029	0.00129548	predicted gene, 34821 [Source:MGI Symbol;Acc:MGI:5593980]
ENSMUSG00000057706	Mex3b	-1.93014	2.08212e-05	mex3 RNA binding family member B [Source:MGI Symbol;Acc:MGI:1918252]
ENSMUSG00000026012	Cd28	-1.93439	1.82758e-05	CD28 antigen [Source:MGI Symbol;Acc:MGI:88327]
ENSMUSG00000045092	S1pr1	-1.98706	6.04779e-07	sphingosine-1-phosphate receptor 1 [Source:MGI Symbol;Acc:MGI:1096355]
ENSMUSG00000047250	Ptgs1	-2.02662	2.04927e-06	prostaglandin-endoperoxide synthase 1 [Source:MGI Symbol;Acc:MGI:97797]
ENSMUSG00000061815	Rufy4	-2.0282	7.4516e-06	RUN and FYVE domain containing 4 [Source:MGI Symbol;Acc:MGI:3588214]
ENSMUSG00000050821	Fam131a	-2.08561	4.77283e-07	family with sequence similarity 131, member A [Source:MGI Symbol;Acc:MGI:1925658]
ENSMUSG00000004105	Angptl2	-2.23449	0.00947884	angiopoietin-like 2 [Source:MGI Symbol;Acc:MGI:1347002]
ENSMUSG00000053040	Aph1c	-2.23464	2.85797e-05	aph1 homolog C, gamma secretase subunit [Source:MGI Symbol;Acc:MGI:1915568]
ENSMUSG00000019987	Arg1	-2.25037	0.000251341	arginase, liver [Source:MGI Symbol;Acc:MGI:88070]
ENSMUSG00000035165	Kcne3	-2.72806	0.000114685	potassium voltage-gated channel, Isk-related subfamily, gene 3 [Source:MGI Symbol;Acc:MGI:1891124]
ENSMUSG00000045382	Cxcr4	-2.8279	1.23693e-07	chemokine (C-X-C motif) receptor 4 [Source:MGI Symbol;Acc:MGI:109563]
ENSMUSG00000028396	2310002L09Rik	-3.64769	2.11679e-06	RIKEN cDNA 2310002L09 gene [Source:MGI Symbol;Acc:MGI:1916780]
ENSMUSG00000026832	Cytip	-3.80702	1.82976e-07	cytohesin 1 interacting protein [Source:MGI Symbol;Acc:MGI:2183535]

## Sheet: LPS vs LPS + ITI-214
Inhibition of calcium-calmodulin-dependent phosphodiesterase (PDE1) suppresses inflammatory responses
Jennifer J. O’Brien, James P. O'Callaghan, Diane Miller, Suman Chalgeri, Lawrence P. Wennogle, Robert E. Davis, Gretchen L. Snyder, and Joseph P. Hendrick
Differentially Expressed Genes List
50 ng/ml LPS vs 50 ng/ml LPS + 10 uM ITI-214 treated BV2 cells
Gene ID	Gene Name	logFC	FDR	Gene Description
ENSMUSG00000044258	Ctla2a	4.78499	3.67251e-06	cytotoxic T lymphocyte-associated protein 2 alpha [Source:MGI Symbol;Acc:MGI:88554]
ENSMUSG00000068399	Gm7247	3.6254	1.46905e-06	predicted gene 7247 [Source:MGI Symbol;Acc:MGI:3643454]
ENSMUSG00000107092	Gm7993	3.10455	0.000689128	predicted gene 7993 [Source:MGI Symbol;Acc:MGI:3647399]
ENSMUSG00000026580	Selp	2.95381	6.48951e-06	selectin, platelet [Source:MGI Symbol;Acc:MGI:98280]
ENSMUSG00000025804	Ccr1	2.94202	1.31144e-05	chemokine (C-C motif) receptor 1 [Source:MGI Symbol;Acc:MGI:104618]
ENSMUSG00000026072	Il1r1	2.9219	1.31198e-06	interleukin 1 receptor, type I [Source:MGI Symbol;Acc:MGI:96545]
ENSMUSG00000037820	Tgm2	2.75326	0.000160609	transglutaminase 2, C polypeptide [Source:MGI Symbol;Acc:MGI:98731]
ENSMUSG00000034765	Dusp5	2.70952	6.22761e-06	dual specificity phosphatase 5 [Source:MGI Symbol;Acc:MGI:2685183]
ENSMUSG00000026220	Slc16a14	2.64279	3.82014e-05	solute carrier family 16 (monocarboxylic acid transporters), member 14 [Source:MGI Symbol;Acc:MGI:1919031]
ENSMUSG00000026832	Cytip	2.63916	3.82014e-05	cytohesin 1 interacting protein [Source:MGI Symbol;Acc:MGI:2183535]
ENSMUSG00000045092	S1pr1	2.5587	3.82298e-07	sphingosine-1-phosphate receptor 1 [Source:MGI Symbol;Acc:MGI:1096355]
ENSMUSG00000048120	Entpd1	2.44205	7.88591e-06	ectonucleoside triphosphate diphosphohydrolase 1 [Source:MGI Symbol;Acc:MGI:102805]
ENSMUSG00000034488	Edil3	2.43252	1.95476e-08	EGF-like repeats and discoidin I-like domains 3 [Source:MGI Symbol;Acc:MGI:1329025]
ENSMUSG00000026073	Il1r2	2.25588	7.30601e-06	interleukin 1 receptor, type II [Source:MGI Symbol;Acc:MGI:96546]
ENSMUSG00000029338	Antxr2	2.13835	1.31144e-05	anthrax toxin receptor 2 [Source:MGI Symbol;Acc:MGI:1919164]
ENSMUSG00000061815	Rufy4	2.12751	1.62778e-05	RUN and FYVE domain containing 4 [Source:MGI Symbol;Acc:MGI:3588214]
ENSMUSG00000034586	Hid1	2.11531	4.09725e-05	HID1 domain containing [Source:MGI Symbol;Acc:MGI:2445087]
ENSMUSG00000004151	Etv1	2.0804	0.000158518	ets variant 1 [Source:MGI Symbol;Acc:MGI:99254]
ENSMUSG00000056054	S100a8	2.06396	0.0174095	S100 calcium binding protein A8 (calgranulin A) [Source:MGI Symbol;Acc:MGI:88244]
ENSMUSG00000109946	D2Bwg1423e	2.05448	1.31144e-05	DNA segment, Chr 2, Brigham & Women's Genetics 1423 expressed [Source:MGI Symbol;Acc:MGI:106557]
ENSMUSG00000074874	Ctla2b	2.05087	0.000405011	cytotoxic T lymphocyte-associated protein 2 beta [Source:MGI Symbol;Acc:MGI:88555]
ENSMUSG00000027800	Tm4sf1	2.04613	0.00147828	transmembrane 4 superfamily member 1 [Source:MGI Symbol;Acc:MGI:104678]
ENSMUSG00000021250	Fos	2.01762	0.0150096	FBJ osteosarcoma oncogene [Source:MGI Symbol;Acc:MGI:95574]
ENSMUSG00000099775	Gm5960	2.00838	4.81043e-06	predicted gene 5960 [Source:MGI Symbol;Acc:MGI:3779540]
ENSMUSG00000027435	Cd93	1.99812	0.00337331	CD93 antigen [Source:MGI Symbol;Acc:MGI:106664]
ENSMUSG00000010307	Tmem86a	1.96479	1.31144e-05	transmembrane protein 86A [Source:MGI Symbol;Acc:MGI:1915143]
ENSMUSG00000025473	Adam8	1.9631	0.000161575	a disintegrin and metallopeptidase domain 8 [Source:MGI Symbol;Acc:MGI:107825]
ENSMUSG00000020577	Tspan13	1.95641	0.000309439	tetraspanin 13 [Source:MGI Symbol;Acc:MGI:1913359]
ENSMUSG00000029314	Gpat3	1.95242	3.67251e-06	glycerol-3-phosphate acyltransferase 3 [Source:MGI Symbol;Acc:MGI:3603816]
ENSMUSG00000056498	Tmem154	1.95079	0.000723474	transmembrane protein 154 [Source:MGI Symbol;Acc:MGI:2444725]
ENSMUSG00000004609	Cd33	1.94877	3.874e-05	CD33 antigen [Source:MGI Symbol;Acc:MGI:99440]
ENSMUSG00000079339	Ifit1bl1	1.9389	0.00023269	interferon induced protein with tetratricpeptide repeats 1B like 1 [Source:MGI Symbol;Acc:MGI:3650685]
ENSMUSG00000029923	Rab19	1.93139	1.73814e-05	RAB19, member RAS oncogene family [Source:MGI Symbol;Acc:MGI:103292]
ENSMUSG00000064105	Cnnm2	1.93035	0.000267856	cyclin M2 [Source:MGI Symbol;Acc:MGI:2151054]
ENSMUSG00000028716	Pdzk1ip1	1.91148	0.000365677	PDZK1 interacting protein 1 [Source:MGI Symbol;Acc:MGI:1914432]
ENSMUSG00000028542	Slc6a9	1.91112	0.00723807	solute carrier family 6 (neurotransmitter transporter, glycine), member 9 [Source:MGI Symbol;Acc:MGI:95760]
ENSMUSG00000031762	Mt2	1.90842	3.82014e-05	metallothionein 2 [Source:MGI Symbol;Acc:MGI:97172]
ENSMUSG00000085368	Gm16188	1.84629	0.000136601	predicted gene 16188 [Source:MGI Symbol;Acc:MGI:3802067]
ENSMUSG00000027360	Hdc	1.82954	2.97152e-05	histidine decarboxylase [Source:MGI Symbol;Acc:MGI:96062]
ENSMUSG00000025355	Mmp19	1.81297	0.000237247	matrix metallopeptidase 19 [Source:MGI Symbol;Acc:MGI:1927899]
ENSMUSG00000011179	Odc1	1.81085	0.00199201	ornithine decarboxylase, structural 1 [Source:MGI Symbol;Acc:MGI:97402]
ENSMUSG00000062488	Ifit3b	1.79847	3.82014e-05	interferon-induced protein with tetratricopeptide repeats 3B [Source:MGI Symbol;Acc:MGI:3698419]
ENSMUSG00000025408	Ddit3	1.79282	1.81437e-06	DNA-damage inducible transcript 3 [Source:MGI Symbol;Acc:MGI:109247]
ENSMUSG00000042675	Ypel3	1.78758	7.71297e-06	yippee-like 3 (Drosophila) [Source:MGI Symbol;Acc:MGI:1913340]
ENSMUSG00000031700	Gpt2	1.75908	2.97152e-05	glutamic pyruvate transaminase (alanine aminotransferase) 2 [Source:MGI Symbol;Acc:MGI:1915391]
ENSMUSG00000052713	Zfp608	1.75678	0.00228165	zinc finger protein 608 [Source:MGI Symbol;Acc:MGI:2442338]
ENSMUSG00000026180	Cxcr2	1.75623	5.03748e-05	chemokine (C-X-C motif) receptor 2 [Source:MGI Symbol;Acc:MGI:105303]
ENSMUSG00000020623	Map2k6	1.75074	1.46343e-05	mitogen-activated protein kinase kinase 6 [Source:MGI Symbol;Acc:MGI:1346870]
ENSMUSG00000033213	AA467197	1.73314	0.00173837	expressed sequence AA467197 [Source:MGI Symbol;Acc:MGI:3034182]
ENSMUSG00000063889	Crem	1.72335	0.000580327	cAMP responsive element modulator [Source:MGI Symbol;Acc:MGI:88495]
ENSMUSG00000030144	Clec4d	1.71799	0.000304051	C-type lectin domain family 4, member d [Source:MGI Symbol;Acc:MGI:1298389]
ENSMUSG00000043421	Hilpda	1.70207	0.000224746	hypoxia inducible lipid droplet associated [Source:MGI Symbol;Acc:MGI:1916823]
ENSMUSG00000074622	Mafb	1.70169	0.00622001	v-maf musculoaponeurotic fibrosarcoma oncogene family, protein B (avian) [Source:MGI Symbol;Acc:MGI:104555]
ENSMUSG00000026456	Cyb5r1	1.69762	2.05118e-06	cytochrome b5 reductase 1 [Source:MGI Symbol;Acc:MGI:1919267]
ENSMUSG00000032715	Trib3	1.67719	4.09725e-05	tribbles pseudokinase 3 [Source:MGI Symbol;Acc:MGI:1345675]
ENSMUSG00000024066	Xdh	1.6767	0.00803649	xanthine dehydrogenase [Source:MGI Symbol;Acc:MGI:98973]
ENSMUSG00000049866	Arl4c	1.67299	0.000215746	ADP-ribosylation factor-like 4C [Source:MGI Symbol;Acc:MGI:2445172]
ENSMUSG00000058794	Nfe2	1.67246	7.18285e-05	nuclear factor, erythroid derived 2 [Source:MGI Symbol;Acc:MGI:97308]
ENSMUSG00000001156	Mxd1	1.66487	0.000237016	MAX dimerization protein 1 [Source:MGI Symbol;Acc:MGI:96908]
ENSMUSG00000016194	Hsd11b1	1.66301	0.0056736	hydroxysteroid 11-beta dehydrogenase 1 [Source:MGI Symbol;Acc:MGI:103562]
ENSMUSG00000079363	Gbp4	1.65641	0.00294115	guanylate binding protein 4 [Source:MGI Symbol;Acc:MGI:97072]
ENSMUSG00000050345	4930486L24Rik	1.65351	0.000567861	RIKEN cDNA 4930486L24 gene [Source:MGI Symbol;Acc:MGI:1922258]
ENSMUSG00000027068	Dhrs9	1.65326	0.000550214	dehydrogenase/reductase (SDR family) member 9 [Source:MGI Symbol;Acc:MGI:2442798]
ENSMUSG00000015243	Abca1	1.62576	0.00109822	ATP-binding cassette, sub-family A (ABC1), member 1 [Source:MGI Symbol;Acc:MGI:99607]
ENSMUSG00000090665	Gad1-ps	1.60865	0.000835593	glutamate decarboxylase 1, pseudogene [Source:MGI Symbol;Acc:MGI:95633]
ENSMUSG00000020641	Rsad2	1.5945	1.88909e-05	radical S-adenosyl methionine domain containing 2 [Source:MGI Symbol;Acc:MGI:1929628]
ENSMUSG00000032122	Slc37a2	1.59358	1.31144e-05	solute carrier family 37 (glycerol-3-phosphate transporter), member 2 [Source:MGI Symbol;Acc:MGI:1929693]
ENSMUSG00000040618	Pck2	1.57602	1.31497e-05	phosphoenolpyruvate carboxykinase 2 (mitochondrial) [Source:MGI Symbol;Acc:MGI:1860456]
ENSMUSG00000038742	Angptl6	1.56835	0.00012195	angiopoietin-like 6 [Source:MGI Symbol;Acc:MGI:1917976]
ENSMUSG00000024190	Dusp1	1.55766	0.0149661	dual specificity phosphatase 1 [Source:MGI Symbol;Acc:MGI:105120]
ENSMUSG00000075297	H60b	1.55304	0.0490871	histocompatibility 60b [Source:MGI Symbol;Acc:MGI:3649078]
ENSMUSG00000042401	Crtac1	1.5526	0.00156842	cartilage acidic protein 1 [Source:MGI Symbol;Acc:MGI:1920082]
ENSMUSG00000030187	Klra2	1.54624	0.00362572	killer cell lectin-like receptor, subfamily A, member 2 [Source:MGI Symbol;Acc:MGI:101906]
ENSMUSG00000048249	Crebrf	1.53383	1.31144e-05	CREB3 regulatory factor [Source:MGI Symbol;Acc:MGI:1924378]
ENSMUSG00000027333	Smox	1.52865	5.44284e-06	spermine oxidase [Source:MGI Symbol;Acc:MGI:2445356]
ENSMUSG00000023883	Phf10	1.50897	1.46343e-05	PHD finger protein 10 [Source:MGI Symbol;Acc:MGI:1919307]
ENSMUSG00000059498	Fcgr3	1.50347	0.000273626	Fc receptor, IgG, low affinity III [Source:MGI Symbol;Acc:MGI:95500]
ENSMUSG00000078452	Raet1d	1.49011	0.00590809	retinoic acid early transcript delta [Source:MGI Symbol;Acc:MGI:1861032]
ENSMUSG00000015837	Sqstm1	1.48817	0.00376493	sequestosome 1 [Source:MGI Symbol;Acc:MGI:107931]
ENSMUSG00000055538	Zcchc24	1.48775	0.00457711	zinc finger, CCHC domain containing 24 [Source:MGI Symbol;Acc:MGI:1919168]
ENSMUSG00000074896	Ifit3	1.48163	6.94921e-05	interferon-induced protein with tetratricopeptide repeats 3 [Source:MGI Symbol;Acc:MGI:1101055]
ENSMUSG00000101505	1700109G14Rik	1.47723	2.15263e-05	RIKEN cDNA 1700109G14 gene [Source:MGI Symbol;Acc:MGI:1914605]
ENSMUSG00000031266	Gla	1.46932	0.0021427	galactosidase, alpha [Source:MGI Symbol;Acc:MGI:1347344]
ENSMUSG00000039005	Tlr4	1.46872	4.35597e-05	toll-like receptor 4 [Source:MGI Symbol;Acc:MGI:96824]
ENSMUSG00000059089	Fcgr4	1.45231	0.000801532	Fc receptor, IgG, low affinity IV [Source:MGI Symbol;Acc:MGI:2179523]
ENSMUSG00000017144	Rnd3	1.45071	3.44305e-06	Rho family GTPase 3 [Source:MGI Symbol;Acc:MGI:1921444]
ENSMUSG00000069833	Ahnak	1.44589	0.019688	AHNAK nucleoprotein (desmoyokin) [Source:MGI Symbol;Acc:MGI:1316648]
ENSMUSG00000062611	Rps3a2	1.44323	0.0434145	ribosomal protein S3A2 [Source:MGI Symbol;Acc:MGI:3642853]
ENSMUSG00000075122	Cd80	1.43313	2.54259e-05	CD80 antigen [Source:MGI Symbol;Acc:MGI:101775]
ENSMUSG00000025104	Hdgfrp3	1.4281	0.0348826	hepatoma-derived growth factor, related protein 3 [Source:MGI Symbol;Acc:MGI:1352760]
ENSMUSG00000026483	Fam129a	1.42253	0.00209069	family with sequence similarity 129, member A [Source:MGI Symbol;Acc:MGI:2137237]
ENSMUSG00000045382	Cxcr4	1.41445	0.000567861	chemokine (C-X-C motif) receptor 4 [Source:MGI Symbol;Acc:MGI:109563]
ENSMUSG00000017132	Cyth1	1.4034	0.000571119	cytohesin 1 [Source:MGI Symbol;Acc:MGI:1334257]
ENSMUSG00000031431	Tsc22d3	1.40176	4.35597e-05	TSC22 domain family, member 3 [Source:MGI Symbol;Acc:MGI:1196284]
ENSMUSG00000026094	Stk17b	1.39736	0.00046879	serine/threonine kinase 17b (apoptosis-inducing) [Source:MGI Symbol;Acc:MGI:2138162]
ENSMUSG00000042807	Hecw2	1.39423	0.000601083	HECT, C2 and WW domain containing E3 ubiquitin protein ligase 2 [Source:MGI Symbol;Acc:MGI:2685817]
ENSMUSG00000002847	Pla1a	1.393	0.000262573	phospholipase A1 member A [Source:MGI Symbol;Acc:MGI:1934677]
ENSMUSG00000045362	Tnfrsf26	1.39276	9.67095e-06	tumor necrosis factor receptor superfamily, member 26 [Source:MGI Symbol;Acc:MGI:2651928]
ENSMUSG00000060063	Alox5ap	1.38942	0.00103745	arachidonate 5-lipoxygenase activating protein [Source:MGI Symbol;Acc:MGI:107505]
ENSMUSG00000045658	Pid1	1.38181	5.03748e-05	phosphotyrosine interaction domain containing 1 [Source:MGI Symbol;Acc:MGI:2138391]
ENSMUSG00000015396	Cd83	1.36049	0.00607839	CD83 antigen [Source:MGI Symbol;Acc:MGI:1328316]
ENSMUSG00000026981	Il1rn	1.35514	0.00026734	interleukin 1 receptor antagonist [Source:MGI Symbol;Acc:MGI:96547]
ENSMUSG00000074794	Arrdc3	1.34896	7.63153e-05	arrestin domain containing 3 [Source:MGI Symbol;Acc:MGI:2145242]
ENSMUSG00000020108	Ddit4	1.33738	0.00657047	DNA-damage-inducible transcript 4 [Source:MGI Symbol;Acc:MGI:1921997]
ENSMUSG00000020399	Havcr2	1.33626	0.00714604	hepatitis A virus cellular receptor 2 [Source:MGI Symbol;Acc:MGI:2159682]
ENSMUSG00000020101	Vsir	1.33156	0.0197278	V-set immunoregulatory receptor [Source:MGI Symbol;Acc:MGI:1921298]
ENSMUSG00000037594	BC022687	1.32824	0.000239093	cDNA sequence BC022687 [Source:MGI Symbol;Acc:MGI:2443738]
ENSMUSG00000026315	Serpinb8	1.32429	5.90729e-05	serine (or cysteine) peptidase inhibitor, clade B, member 8 [Source:MGI Symbol;Acc:MGI:894657]
ENSMUSG00000086742	Gm16201	1.32325	0.000329333	predicted gene 16201 [Source:MGI Symbol;Acc:MGI:3802153]
ENSMUSG00000060177	Klk1b22	1.30754	0.0334086	kallikrein 1-related peptidase b22 [Source:MGI Symbol;Acc:MGI:95291]
ENSMUSG00000091337	Eid1	1.3018	0.0434383	EP300 interacting inhibitor of differentiation 1 [Source:MGI Symbol;Acc:MGI:1889651]
ENSMUSG00000025494	Sigirr	1.29571	1.2367e-05	single immunoglobulin and toll-interleukin 1 receptor (TIR) domain [Source:MGI Symbol;Acc:MGI:1344402]
ENSMUSG00000002996	Hbp1	1.28748	0.000756092	high mobility group box transcription factor 1 [Source:MGI Symbol;Acc:MGI:894659]
ENSMUSG00000034394	Lif	1.27915	0.00925089	leukemia inhibitory factor [Source:MGI Symbol;Acc:MGI:96787]
ENSMUSG00000028494	Plin2	1.2775	0.00242275	perilipin 2 [Source:MGI Symbol;Acc:MGI:87920]
ENSMUSG00000032204	Aqp9	1.2746	3.92703e-05	aquaporin 9 [Source:MGI Symbol;Acc:MGI:1891066]
ENSMUSG00000030498	Gas2	1.27196	0.00181175	growth arrest specific 2 [Source:MGI Symbol;Acc:MGI:95657]
ENSMUSG00000074063	Osgin1	1.26988	0.0181008	oxidative stress induced growth inhibitor 1 [Source:MGI Symbol;Acc:MGI:1919089]
ENSMUSG00000101625	Gm29371	1.26179	0.0492124	predicted gene 29371 [Source:MGI Symbol;Acc:MGI:5580077]
ENSMUSG00000037940	Inpp4b	1.2582	1.31144e-05	inositol polyphosphate-4-phosphatase, type II [Source:MGI Symbol;Acc:MGI:2158925]
ENSMUSG00000034833	Tespa1	1.25285	0.00294043	thymocyte expressed, positive selection associated 1 [Source:MGI Symbol;Acc:MGI:1914846]
ENSMUSG00000079164	Tlr5	1.24863	0.0220975	toll-like receptor 5 [Source:MGI Symbol;Acc:MGI:1858171]
ENSMUSG00000052934	Fbxo31	1.24844	0.0122292	F-box protein 31 [Source:MGI Symbol;Acc:MGI:1354708]
ENSMUSG00000042265	Trem1	1.23715	0.000222052	triggering receptor expressed on myeloid cells 1 [Source:MGI Symbol;Acc:MGI:1930005]
ENSMUSG00000023951	Vegfa	1.23511	0.0171758	vascular endothelial growth factor A [Source:MGI Symbol;Acc:MGI:103178]
ENSMUSG00000027698	Nceh1	1.23372	0.000405011	neutral cholesterol ester hydrolase 1 [Source:MGI Symbol;Acc:MGI:2443191]
ENSMUSG00000023074	Mospd1	1.22959	0.00388031	motile sperm domain containing 1 [Source:MGI Symbol;Acc:MGI:1917630]
ENSMUSG00000075705	Msrb1	1.22721	0.00727657	methionine sulfoxide reductase B1 [Source:MGI Symbol;Acc:MGI:1351642]
ENSMUSG00000028972	Car6	1.21538	0.00264048	carbonic anhydrase 6 [Source:MGI Symbol;Acc:MGI:1333786]
ENSMUSG00000089753	Cd300ld2	1.21101	0.00194972	CD300 molecule like family member D2 [Source:MGI Symbol;Acc:MGI:3649405]
ENSMUSG00000023952	Gtpbp2	1.20972	0.0198494	GTP binding protein 2 [Source:MGI Symbol;Acc:MGI:1860138]
ENSMUSG00000086841	2410006H16Rik	1.20929	0.0153167	RIKEN cDNA 2410006H16 gene [Source:MGI Symbol;Acc:MGI:1916471]
ENSMUSG00000027907	S100a11	1.2045	0.00174876	S100 calcium binding protein A11 [Source:MGI Symbol;Acc:MGI:1338798]
ENSMUSG00000019726	Lyst	1.20326	0.0297114	lysosomal trafficking regulator [Source:MGI Symbol;Acc:MGI:107448]
ENSMUSG00000022901	Cd86	1.19942	0.00863643	CD86 antigen [Source:MGI Symbol;Acc:MGI:101773]
ENSMUSG00000038059	Smim3	1.19526	0.00239814	small integral membrane protein 3 [Source:MGI Symbol;Acc:MGI:1917088]
ENSMUSG00000001281	Itgb7	1.18717	0.0163194	integrin beta 7 [Source:MGI Symbol;Acc:MGI:96616]
ENSMUSG00000097252	Gm6634	1.18337	0.0139981	predicted gene 6634 [Source:MGI Symbol;Acc:MGI:3643829]
ENSMUSG00000038172	Ttc39b	1.17609	7.63153e-05	tetratricopeptide repeat domain 39B [Source:MGI Symbol;Acc:MGI:1917113]
ENSMUSG00000041132	N4bp2l1	1.17387	8.16473e-05	NEDD4 binding protein 2-like 1 [Source:MGI Symbol;Acc:MGI:2140872]
ENSMUSG00000036766	Dner	1.16886	0.00967995	delta/notch-like EGF repeat containing [Source:MGI Symbol;Acc:MGI:2152889]
ENSMUSG00000063193	Cd300lb	1.16018	0.000308493	CD300 molecule like family member B [Source:MGI Symbol;Acc:MGI:2685099]
ENSMUSG00000047798	Cd300lf	1.15961	0.00194972	CD300 molecule like family member F [Source:MGI Symbol;Acc:MGI:2442359]
ENSMUSG00000029060	Mib2	1.1543	0.0319679	mindbomb E3 ubiquitin protein ligase 2 [Source:MGI Symbol;Acc:MGI:2679684]
ENSMUSG00000047881	Rell1	1.14602	0.00535585	RELT-like 1 [Source:MGI Symbol;Acc:MGI:2140767]
ENSMUSG00000047090	Tmem198b	1.14248	0.0066452	transmembrane protein 198b [Source:MGI Symbol;Acc:MGI:1921077]
ENSMUSG00000032413	Rasa2	1.14143	1.70112e-05	RAS p21 protein activator 2 [Source:MGI Symbol;Acc:MGI:2149960]
ENSMUSG00000031490	Eif4ebp1	1.13499	0.00455056	eukaryotic translation initiation factor 4E binding protein 1 [Source:MGI Symbol;Acc:MGI:103267]
ENSMUSG00000034459	Ifit1	1.13487	0.00179632	interferon-induced protein with tetratricopeptide repeats 1 [Source:MGI Symbol;Acc:MGI:99450]
ENSMUSG00000028211	Trp53inp1	1.1344	1.46343e-05	transformation related protein 53 inducible nuclear protein 1 [Source:MGI Symbol;Acc:MGI:1926609]
ENSMUSG00000031513	Leprotl1	1.12929	0.00050763	leptin receptor overlapping transcript-like 1 [Source:MGI Symbol;Acc:MGI:1915442]
ENSMUSG00000029761	Cald1	1.11759	0.00210344	caldesmon 1 [Source:MGI Symbol;Acc:MGI:88250]
ENSMUSG00000045095	Magi1	1.11664	0.0477126	membrane associated guanylate kinase, WW and PDZ domain containing 1 [Source:MGI Symbol;Acc:MGI:1203522]
ENSMUSG00000029135	Fosl2	1.11491	0.0417679	fos-like antigen 2 [Source:MGI Symbol;Acc:MGI:102858]
ENSMUSG00000078763	Slfn1	1.10863	0.0065474	schlafen 1 [Source:MGI Symbol;Acc:MGI:1313259]
ENSMUSG00000031504	Rab20	1.10638	0.00439221	RAB20, member RAS oncogene family [Source:MGI Symbol;Acc:MGI:102789]
ENSMUSG00000039770	Ypel5	1.10012	0.000884198	yippee-like 5 (Drosophila) [Source:MGI Symbol;Acc:MGI:1916937]
ENSMUSG00000036943	Rab8b	1.09921	0.00405814	RAB8B, member RAS oncogene family [Source:MGI Symbol;Acc:MGI:2442982]
ENSMUSG00000079457	Gm7609	1.09685	0.0039145	predicted pseudogene 7609 [Source:MGI Symbol;Acc:MGI:3644536]
ENSMUSG00000022358	Fbxo32	1.09363	0.0208453	F-box protein 32 [Source:MGI Symbol;Acc:MGI:1914981]
ENSMUSG00000042182	Bend6	1.09169	0.000443198	BEN domain containing 6 [Source:MGI Symbol;Acc:MGI:2444572]
ENSMUSG00000042659	Arrdc4	1.09117	0.00102858	arrestin domain containing 4 [Source:MGI Symbol;Acc:MGI:1913662]
ENSMUSG00000021338	Carmil1	1.08668	0.00805092	capping protein regulator and myosin 1 linker 1 [Source:MGI Symbol;Acc:MGI:1915982]
ENSMUSG00000013974	Mcemp1	1.08508	0.00449379	mast cell expressed membrane protein 1 [Source:MGI Symbol;Acc:MGI:1916439]
ENSMUSG00000037613	Tnfrsf23	1.08261	0.0363651	tumor necrosis factor receptor superfamily, member 23 [Source:MGI Symbol;Acc:MGI:1930269]
ENSMUSG00000053219	Raet1e	1.08216	0.00528997	retinoic acid early transcript 1E [Source:MGI Symbol;Acc:MGI:2675273]
ENSMUSG00000050439	Enthd1	1.07274	0.0142322	ENTH domain containing 1 [Source:MGI Symbol;Acc:MGI:2686088]
ENSMUSG00000024696	Lpxn	1.07084	0.00639172	leupaxin [Source:MGI Symbol;Acc:MGI:2147677]
ENSMUSG00000031812	Map1lc3b	1.07063	0.0233759	microtubule-associated protein 1 light chain 3 beta [Source:MGI Symbol;Acc:MGI:1914693]
ENSMUSG00000032261	Sh3bgrl2	1.06789	0.00571781	SH3 domain binding glutamic acid-rich protein like 2 [Source:MGI Symbol;Acc:MGI:1915350]
ENSMUSG00000039208	Metrnl	1.0608	0.000594128	meteorin, glial cell differentiation regulator-like [Source:MGI Symbol;Acc:MGI:2384806]
ENSMUSG00000038623	Tm6sf1	1.05364	0.000120228	transmembrane 6 superfamily member 1 [Source:MGI Symbol;Acc:MGI:1933209]
ENSMUSG00000042406	Atf4	1.04626	0.0123953	activating transcription factor 4 [Source:MGI Symbol;Acc:MGI:88096]
ENSMUSG00000039382	Wdr45	1.04379	0.00198382	WD repeat domain 45 [Source:MGI Symbol;Acc:MGI:1859606]
ENSMUSG00000061132	Blnk	1.04348	0.00421741	B cell linker [Source:MGI Symbol;Acc:MGI:96878]
ENSMUSG00000051341	Zfp52	1.04061	0.0123953	zinc finger protein 52 [Source:MGI Symbol;Acc:MGI:99199]
ENSMUSG00000018102	Hist1h2bc	1.04048	0.00407844	histone cluster 1, H2bc [Source:MGI Symbol;Acc:MGI:1915274]
ENSMUSG00000028550	Atg4c	1.03639	9.1714e-05	autophagy related 4C, cysteine peptidase [Source:MGI Symbol;Acc:MGI:2651854]
ENSMUSG00000053581	Zfand2a	1.03027	0.00389074	zinc finger, AN1-type domain 2A [Source:MGI Symbol;Acc:MGI:2140729]
ENSMUSG00000026489	Coq8a	1.02985	0.00607839	coenzyme Q8A [Source:MGI Symbol;Acc:MGI:1914676]
ENSMUSG00000085949	Gm14275	1.02842	0.0449858	predicted gene 14275 [Source:MGI Symbol;Acc:MGI:3649537]
ENSMUSG00000031765	Mt1	1.02522	0.00531826	metallothionein 1 [Source:MGI Symbol;Acc:MGI:97171]
ENSMUSG00000037922	Bank1	1.02371	0.0108201	B cell scaffold protein with ankyrin repeats 1 [Source:MGI Symbol;Acc:MGI:2442120]
ENSMUSG00000074342	I830077J02Rik	1.02368	0.00742927	RIKEN cDNA I830077J02 gene [Source:MGI Symbol;Acc:MGI:3588284]
ENSMUSG00000056476	Med12l	1.02138	0.0053672	mediator complex subunit 12-like [Source:MGI Symbol;Acc:MGI:2139916]
ENSMUSG00000028559	Osbpl9	1.01956	0.00723807	oxysterol binding protein-like 9 [Source:MGI Symbol;Acc:MGI:1923784]
ENSMUSG00000027737	Slc7a11	1.01947	0.00027711	solute carrier family 7 (cationic amino acid transporter, y+ system), member 11 [Source:MGI Symbol;Acc:MGI:1347355]
ENSMUSG00000020230	Prmt2	1.01866	0.000259419	protein arginine N-methyltransferase 2 [Source:MGI Symbol;Acc:MGI:1316652]
ENSMUSG00000036181	Hist1h1c	1.01691	0.0153257	histone cluster 1, H1c [Source:MGI Symbol;Acc:MGI:1931526]
ENSMUSG00000025578	Cbx8	1.01622	0.00210344	chromobox 8 [Source:MGI Symbol;Acc:MGI:1353589]
ENSMUSG00000028480	Glipr2	1.01422	0.015313	GLI pathogenesis-related 2 [Source:MGI Symbol;Acc:MGI:1917770]
ENSMUSG00000048234	Rnf149	1.01397	0.00166954	ring finger protein 149 [Source:MGI Symbol;Acc:MGI:2677438]
ENSMUSG00000067199	Frat1	1.01175	0.00490663	frequently rearranged in advanced T cell lymphomas [Source:MGI Symbol;Acc:MGI:109450]
ENSMUSG00000074361	C5ar2	1.0099	0.00388167	complement component 5a receptor 2 [Source:MGI Symbol;Acc:MGI:2442013]
ENSMUSG00000030330	Ing4	1.00979	0.00853216	inhibitor of growth family, member 4 [Source:MGI Symbol;Acc:MGI:107307]
ENSMUSG00000062585	Cnr2	1.00875	0.00183744	cannabinoid receptor 2 (macrophage) [Source:MGI Symbol;Acc:MGI:104650]
ENSMUSG00000040613	Apobec1	1.00708	0.000531471	apolipoprotein B mRNA editing enzyme, catalytic polypeptide 1 [Source:MGI Symbol;Acc:MGI:103298]
ENSMUSG00000054619	Mettl7a1	1.00639	0.012888	methyltransferase like 7A1 [Source:MGI Symbol;Acc:MGI:1916523]
ENSMUSG00000027883	Gpsm2	1.00207	0.0323588	G-protein signalling modulator 2 (AGS3-like, C. elegans) [Source:MGI Symbol;Acc:MGI:1923373]
ENSMUSG00000009905	Kdsr	0.997146	0.0020113	3-ketodihydrosphingosine reductase [Source:MGI Symbol;Acc:MGI:1918000]
ENSMUSG00000039031	Arhgap18	0.996874	0.0010104	Rho GTPase activating protein 18 [Source:MGI Symbol;Acc:MGI:1921160]
ENSMUSG00000019088	Dnase1l1	0.995528	0.00573313	deoxyribonuclease 1-like 1 [Source:MGI Symbol;Acc:MGI:109628]
ENSMUSG00000031808	Slc27a1	0.995099	0.0454381	solute carrier family 27 (fatty acid transporter), member 1 [Source:MGI Symbol;Acc:MGI:1347098]
ENSMUSG00000025383	Il23a	0.992838	0.000567861	interleukin 23, alpha subunit p19 [Source:MGI Symbol;Acc:MGI:1932410]
ENSMUSG00000020424	Gatsl3	0.984423	0.0162119	GATS protein-like 3 [Source:MGI Symbol;Acc:MGI:1919212]
ENSMUSG00000067825	Pex26	0.983213	0.00176777	peroxisomal biogenesis factor 26 [Source:MGI Symbol;Acc:MGI:1921293]
ENSMUSG00000035891	Cerk	0.972199	0.00487513	ceramide kinase [Source:MGI Symbol;Acc:MGI:2386052]
ENSMUSG00000041439	Mfsd6	0.968988	0.0451895	major facilitator superfamily domain containing 6 [Source:MGI Symbol;Acc:MGI:1922925]
ENSMUSG00000059108	Ifitm6	0.968552	0.011152	interferon induced transmembrane protein 6 [Source:MGI Symbol;Acc:MGI:2686976]
ENSMUSG00000046798	Cldn12	0.968478	0.012022	claudin 12 [Source:MGI Symbol;Acc:MGI:1929288]
ENSMUSG00000032501	Trib1	0.966981	0.0115229	tribbles pseudokinase 1 [Source:MGI Symbol;Acc:MGI:2443397]
ENSMUSG00000024150	Mcfd2	0.963081	0.0229416	multiple coagulation factor deficiency 2 [Source:MGI Symbol;Acc:MGI:2183439]
ENSMUSG00000031101	Sash3	0.962901	0.00816349	SAM and SH3 domain containing 3 [Source:MGI Symbol;Acc:MGI:1921381]
ENSMUSG00000058755	Osm	0.962207	0.0157034	oncostatin M [Source:MGI Symbol;Acc:MGI:104749]
ENSMUSG00000039304	Tnfsf10	0.960449	0.0111239	tumor necrosis factor (ligand) superfamily, member 10 [Source:MGI Symbol;Acc:MGI:107414]
ENSMUSG00000039050	Osbpl2	0.959256	0.00590809	oxysterol binding protein-like 2 [Source:MGI Symbol;Acc:MGI:2442832]
ENSMUSG00000035711	Dok3	0.959232	0.0152874	docking protein 3 [Source:MGI Symbol;Acc:MGI:1351490]
ENSMUSG00000090124	Ugt1a7c	0.954511	0.0010029	UDP glucuronosyltransferase 1 family, polypeptide A7C [Source:MGI Symbol;Acc:MGI:3032636]
ENSMUSG00000031712	Il15	0.95325	0.0417961	interleukin 15 [Source:MGI Symbol;Acc:MGI:103014]
ENSMUSG00000031925	Maml2	0.950885	0.0214991	mastermind like 2 (Drosophila) [Source:MGI Symbol;Acc:MGI:2389460]
ENSMUSG00000090709	Gm17173	0.94811	0.0109458	predicted gene 17173 [Source:MGI Symbol;Acc:MGI:4938000]
ENSMUSG00000021242	Npc2	0.946104	0.0131103	Niemann-Pick type C2 [Source:MGI Symbol;Acc:MGI:1915213]
ENSMUSG00000008393	Carhsp1	0.942902	0.000202775	calcium regulated heat stable protein 1 [Source:MGI Symbol;Acc:MGI:1196368]
ENSMUSG00000024334	H2-Oa	0.937897	0.0420891	histocompatibility 2, O region alpha locus [Source:MGI Symbol;Acc:MGI:95924]
ENSMUSG00000057137	Tmem140	0.936535	0.00596754	transmembrane protein 140 [Source:MGI Symbol;Acc:MGI:1915737]
ENSMUSG00000039886	Tmem120a	0.935373	0.0375182	transmembrane protein 120A [Source:MGI Symbol;Acc:MGI:2686991]
ENSMUSG00000034614	Pik3ip1	0.931701	0.00362106	phosphoinositide-3-kinase interacting protein 1 [Source:MGI Symbol;Acc:MGI:1917016]
ENSMUSG00000069996	Gm7125	0.930666	0.0176144	predicted pseudogene 7125 [Source:MGI Symbol;Acc:MGI:3645829]
ENSMUSG00000040322	Slc25a24	0.928153	0.0279505	solute carrier family 25 (mitochondrial carrier, phosphate carrier), member 24 [Source:MGI Symbol;Acc:MGI:1917160]
ENSMUSG00000021996	Esd	0.92715	0.0417679	esterase D/formylglutathione hydrolase [Source:MGI Symbol;Acc:MGI:95421]
ENSMUSG00000008734	Gprc5b	0.923727	0.0472928	G protein-coupled receptor, family C, group 5, member B [Source:MGI Symbol;Acc:MGI:1927596]
ENSMUSG00000068739	Sars	0.923221	0.00681094	seryl-aminoacyl-tRNA synthetase [Source:MGI Symbol;Acc:MGI:102809]
ENSMUSG00000007891	Ctsd	0.921646	0.0334086	cathepsin D [Source:MGI Symbol;Acc:MGI:88562]
ENSMUSG00000021226	Acot2	0.920176	0.028562	acyl-CoA thioesterase 2 [Source:MGI Symbol;Acc:MGI:2159605]
ENSMUSG00000084803	5830444B04Rik	0.918424	0.0489843	RIKEN cDNA 5830444B04 gene [Source:MGI Symbol;Acc:MGI:3603170]
ENSMUSG00000025323	Sp4	0.918153	0.00591219	trans-acting transcription factor 4 [Source:MGI Symbol;Acc:MGI:107595]
ENSMUSG00000027994	Mcub	0.918067	0.0178872	mitochondrial calcium uniporter dominant negative beta subunit [Source:MGI Symbol;Acc:MGI:1914065]
ENSMUSG00000079227	Ccr5	0.914225	0.0020752	chemokine (C-C motif) receptor 5 [Source:MGI Symbol;Acc:MGI:107182]
ENSMUSG00000026065	Slc9a4	0.913216	0.000769224	solute carrier family 9 (sodium/hydrogen exchanger), member 4 [Source:MGI Symbol;Acc:MGI:105074]
ENSMUSG00000037465	Klf10	0.912664	9.1714e-05	Kruppel-like factor 10 [Source:MGI Symbol;Acc:MGI:1101353]
ENSMUSG00000021360	Gcnt2	0.910428	0.00677822	glucosaminyl (N-acetyl) transferase 2, I-branching enzyme [Source:MGI Symbol;Acc:MGI:1100870]
ENSMUSG00000029397	Rchy1	0.907203	0.00488876	ring finger and CHY zinc finger domain containing 1 [Source:MGI Symbol;Acc:MGI:1915348]
ENSMUSG00000026471	Mr1	0.906979	0.00493826	major histocompatibility complex, class I-related [Source:MGI Symbol;Acc:MGI:1195463]
ENSMUSG00000035692	Isg15	0.906282	0.0492124	ISG15 ubiquitin-like modifier [Source:MGI Symbol;Acc:MGI:1855694]
ENSMUSG00000025993	Slc40a1	0.899654	0.00102875	solute carrier family 40 (iron-regulated transporter), member 1 [Source:MGI Symbol;Acc:MGI:1315204]
ENSMUSG00000026012	Cd28	0.899416	0.0289647	CD28 antigen [Source:MGI Symbol;Acc:MGI:88327]
ENSMUSG00000020077	Srgn	0.898148	0.0153257	serglycin [Source:MGI Symbol;Acc:MGI:97756]
ENSMUSG00000019818	Cd164	0.897741	0.0063123	CD164 antigen [Source:MGI Symbol;Acc:MGI:1859568]
ENSMUSG00000092500	Gm20400	0.896067	0.0113165	predicted gene 20400 [Source:MGI Symbol;Acc:MGI:5141865]
ENSMUSG00000054675	Tmem119	0.894503	0.0342616	transmembrane protein 119 [Source:MGI Symbol;Acc:MGI:2385228]
ENSMUSG00000029468	P2rx7	0.893428	0.0116891	purinergic receptor P2X, ligand-gated ion channel, 7 [Source:MGI Symbol;Acc:MGI:1339957]
ENSMUSG00000043953	Ccrl2	0.892993	0.00286837	chemokine (C-C motif) receptor-like 2 [Source:MGI Symbol;Acc:MGI:1920904]
ENSMUSG00000041390	Mdfic	0.892886	0.00286837	MyoD family inhibitor domain containing [Source:MGI Symbol;Acc:MGI:104611]
ENSMUSG00000020085	Aifm2	0.892664	0.0016106	apoptosis-inducing factor, mitochondrion-associated 2 [Source:MGI Symbol;Acc:MGI:1918611]
ENSMUSG00000015711	Prune1	0.887391	0.0480795	prune exopolyphosphatase [Source:MGI Symbol;Acc:MGI:1925152]
ENSMUSG00000014905	Dnajb9	0.887296	0.0156034	DnaJ heat shock protein family (Hsp40) member B9 [Source:MGI Symbol;Acc:MGI:1351618]
ENSMUSG00000050212	Eva1b	0.887206	0.0296188	eva-1 homolog B (C. elegans) [Source:MGI Symbol;Acc:MGI:1922063]
ENSMUSG00000055200	Sertad3	0.88106	0.0280652	SERTA domain containing 3 [Source:MGI Symbol;Acc:MGI:2180697]
ENSMUSG00000029379	Cxcl3	0.874401	0.0122031	chemokine (C-X-C motif) ligand 3 [Source:MGI Symbol;Acc:MGI:3037818]
ENSMUSG00000036964	Trim17	0.874232	0.0020113	tripartite motif-containing 17 [Source:MGI Symbol;Acc:MGI:1861440]
ENSMUSG00000032333	Stoml1	0.874005	0.010933	stomatin-like 1 [Source:MGI Symbol;Acc:MGI:1916356]
ENSMUSG00000022505	Emp2	0.872565	0.0117164	epithelial membrane protein 2 [Source:MGI Symbol;Acc:MGI:1098726]
ENSMUSG00000074280	Gm6166	0.871792	0.0367312	predicted gene 6166 [Source:MGI Symbol;Acc:MGI:3645893]
ENSMUSG00000060301	2610008E11Rik	0.870409	0.0181008	RIKEN cDNA 2610008E11 gene [Source:MGI Symbol;Acc:MGI:1919378]
ENSMUSG00000036769	Wdr44	0.869867	0.0436064	WD repeat domain 44 [Source:MGI Symbol;Acc:MGI:1919654]
ENSMUSG00000001036	Epn2	0.866142	0.00412353	epsin 2 [Source:MGI Symbol;Acc:MGI:1333766]
ENSMUSG00000057554	Lgals8	0.864533	0.000350879	lectin, galactose binding, soluble 8 [Source:MGI Symbol;Acc:MGI:1928481]
ENSMUSG00000027368	Dusp2	0.860554	0.013031	dual specificity phosphatase 2 [Source:MGI Symbol;Acc:MGI:101911]
ENSMUSG00000018932	Map2k3	0.856172	0.00278284	mitogen-activated protein kinase kinase 3 [Source:MGI Symbol;Acc:MGI:1346868]
ENSMUSG00000034574	Daam1	0.854125	0.00115097	dishevelled associated activator of morphogenesis 1 [Source:MGI Symbol;Acc:MGI:1914596]
ENSMUSG00000015766	Eps8	0.853682	0.0252008	epidermal growth factor receptor pathway substrate 8 [Source:MGI Symbol;Acc:MGI:104684]
ENSMUSG00000041827	Oasl1	0.853108	0.0117205	2'-5' oligoadenylate synthetase-like 1 [Source:MGI Symbol;Acc:MGI:2180849]
ENSMUSG00000070369	Itgad	0.852327	0.0399798	integrin, alpha D [Source:MGI Symbol;Acc:MGI:3578624]
ENSMUSG00000089844	A530032D15Rik	0.852282	0.0462175	RIKEN cDNA A530032D15Rik gene [Source:MGI Symbol;Acc:MGI:3037746]
ENSMUSG00000048787	Dcun1d3	0.851138	0.00489382	DCN1, defective in cullin neddylation 1, domain containing 3 (S. cerevisiae) [Source:MGI Symbol;Acc:MGI:2679003]
ENSMUSG00000053101	Gpr141	0.85079	0.0262956	G protein-coupled receptor 141 [Source:MGI Symbol;Acc:MGI:2672983]
ENSMUSG00000028995	Fam126a	0.849153	0.00214488	family with sequence similarity 126, member A [Source:MGI Symbol;Acc:MGI:2149839]
ENSMUSG00000034271	Jdp2	0.843762	0.00399359	Jun dimerization protein 2 [Source:MGI Symbol;Acc:MGI:1932093]
ENSMUSG00000041440	Gk5	0.843306	0.0181008	glycerol kinase 5 (putative) [Source:MGI Symbol;Acc:MGI:2443336]
ENSMUSG00000021775	Nr1d2	0.840877	0.0393111	nuclear receptor subfamily 1, group D, member 2 [Source:MGI Symbol;Acc:MGI:2449205]
ENSMUSG00000075602	Ly6a	0.839448	0.0242369	lymphocyte antigen 6 complex, locus A [Source:MGI Symbol;Acc:MGI:107527]
ENSMUSG00000032009	Sesn3	0.837465	0.00528997	sestrin 3 [Source:MGI Symbol;Acc:MGI:1922997]
ENSMUSG00000031337	Mtm1	0.836748	0.00263802	X-linked myotubular myopathy gene 1 [Source:MGI Symbol;Acc:MGI:1099452]
ENSMUSG00000047180	Neurl3	0.835054	0.00179847	neuralized E3 ubiquitin protein ligase 3 [Source:MGI Symbol;Acc:MGI:2429944]
ENSMUSG00000026701	Prdx6	0.833084	0.0219266	peroxiredoxin 6 [Source:MGI Symbol;Acc:MGI:894320]
ENSMUSG00000063659	Zbtb18	0.832966	0.00254963	zinc finger and BTB domain containing 18 [Source:MGI Symbol;Acc:MGI:1353609]
ENSMUSG00000032182	Yipf2	0.831987	0.00853609	Yip1 domain family, member 2 [Source:MGI Symbol;Acc:MGI:1922016]
ENSMUSG00000058163	Gm5431	0.828528	0.010862	predicted gene 5431 [Source:MGI Symbol;Acc:MGI:3645205]
ENSMUSG00000035239	Neu3	0.822833	0.0430985	neuraminidase 3 [Source:MGI Symbol;Acc:MGI:1355305]
ENSMUSG00000087380	2210408F21Rik	0.82117	0.0449858	RIKEN cDNA 2210408F21 gene [Source:MGI Symbol;Acc:MGI:1920902]
ENSMUSG00000018500	Adora2b	0.817503	0.00583439	adenosine A2b receptor [Source:MGI Symbol;Acc:MGI:99403]
ENSMUSG00000036478	Btg1	0.81312	0.00931429	B cell translocation gene 1, anti-proliferative [Source:MGI Symbol;Acc:MGI:88215]
ENSMUSG00000036257	Pnpla8	0.808274	0.0154045	patatin-like phospholipase domain containing 8 [Source:MGI Symbol;Acc:MGI:1914702]
ENSMUSG00000021830	Txndc16	0.80626	0.00404543	thioredoxin domain containing 16 [Source:MGI Symbol;Acc:MGI:1917811]
ENSMUSG00000038712	Fam63a	0.804228	0.000304051	family with sequence similarity 63, member A [Source:MGI Symbol;Acc:MGI:1922257]
ENSMUSG00000086158	Ccpg1os	0.803753	0.0294603	cell cycle progression 1, opposite strand [Source:MGI Symbol;Acc:MGI:3648770]
ENSMUSG00000050708	Ftl1	0.803418	0.00670232	ferritin light polypeptide 1 [Source:MGI Symbol;Acc:MGI:95589]
ENSMUSG00000059714	Flot1	0.801514	0.00237829	flotillin 1 [Source:MGI Symbol;Acc:MGI:1100500]
ENSMUSG00000030083	Abtb1	0.801136	0.00966633	ankyrin repeat and BTB (POZ) domain containing 1 [Source:MGI Symbol;Acc:MGI:1933148]
ENSMUSG00000067787	Blcap	0.799439	0.00210344	bladder cancer associated protein [Source:MGI Symbol;Acc:MGI:1858907]
ENSMUSG00000032252	Glce	0.798857	0.0149467	glucuronyl C5-epimerase [Source:MGI Symbol;Acc:MGI:2136405]
ENSMUSG00000027611	Procr	0.793657	0.0195546	protein C receptor, endothelial [Source:MGI Symbol;Acc:MGI:104596]
ENSMUSG00000027882	Stxbp3	0.792588	0.000666703	syntaxin binding protein 3 [Source:MGI Symbol;Acc:MGI:107362]
ENSMUSG00000021365	Nedd9	0.791445	0.00463378	neural precursor cell expressed, developmentally down-regulated gene 9 [Source:MGI Symbol;Acc:MGI:97302]
ENSMUSG00000028756	Pink1	0.789569	0.0427681	PTEN induced putative kinase 1 [Source:MGI Symbol;Acc:MGI:1916193]
ENSMUSG00000040219	Ttc12	0.788668	0.0387908	tetratricopeptide repeat domain 12 [Source:MGI Symbol;Acc:MGI:2444588]
ENSMUSG00000079037	Prnp	0.786212	0.00490663	prion protein [Source:MGI Symbol;Acc:MGI:97769]
ENSMUSG00000022885	St6gal1	0.784739	0.0218558	beta galactoside alpha 2,6 sialyltransferase 1 [Source:MGI Symbol;Acc:MGI:108470]
ENSMUSG00000022679	Mpv17l	0.781205	0.013323	Mpv17 transgene, kidney disease mutant-like [Source:MGI Symbol;Acc:MGI:2135951]
ENSMUSG00000019960	Dusp6	0.780601	0.0044358	dual specificity phosphatase 6 [Source:MGI Symbol;Acc:MGI:1914853]
ENSMUSG00000010609	Psen2	0.77626	0.0102588	presenilin 2 [Source:MGI Symbol;Acc:MGI:109284]
ENSMUSG00000015536	Mocs2	0.775098	0.0350195	molybdenum cofactor synthesis 2 [Source:MGI Symbol;Acc:MGI:1336894]
ENSMUSG00000031497	Tnfsf13b	0.774654	0.00465005	tumor necrosis factor (ligand) superfamily, member 13b [Source:MGI Symbol;Acc:MGI:1344376]
ENSMUSG00000039236	Isg20	0.773987	0.00978863	interferon-stimulated protein [Source:MGI Symbol;Acc:MGI:1928895]
ENSMUSG00000042444	Fam63b	0.770979	0.000835593	family with sequence similarity 63, member B [Source:MGI Symbol;Acc:MGI:2443086]
ENSMUSG00000060131	Atp8b4	0.770287	0.00607839	ATPase, class I, type 8B, member 4 [Source:MGI Symbol;Acc:MGI:1859664]
ENSMUSG00000000673	Haao	0.770231	0.0312665	3-hydroxyanthranilate 3,4-dioxygenase [Source:MGI Symbol;Acc:MGI:1349444]
ENSMUSG00000025779	Ly96	0.770133	0.0179563	lymphocyte antigen 96 [Source:MGI Symbol;Acc:MGI:1341909]
ENSMUSG00000068264	Ap5s1	0.76978	0.0122292	adaptor-related protein 5 complex, sigma 1 subunit [Source:MGI Symbol;Acc:MGI:1916846]
ENSMUSG00000040264	Gbp2b	0.768696	0.0240504	guanylate binding protein 2b [Source:MGI Symbol;Acc:MGI:95666]
ENSMUSG00000024856	Cdk2ap2	0.767491	0.00531826	CDK2-associated protein 2 [Source:MGI Symbol;Acc:MGI:1098779]
ENSMUSG00000029175	Slc35f6	0.766603	0.0420891	solute carrier family 35, member F6 [Source:MGI Symbol;Acc:MGI:1922169]
ENSMUSG00000013646	Sh3bp5l	0.763658	0.0153727	SH3 binding domain protein 5 like [Source:MGI Symbol;Acc:MGI:1933124]
ENSMUSG00000010755	Cars	0.759282	0.00114404	cysteinyl-tRNA synthetase [Source:MGI Symbol;Acc:MGI:1351477]
ENSMUSG00000000275	Trim25	0.757252	0.00291835	tripartite motif-containing 25 [Source:MGI Symbol;Acc:MGI:102749]
ENSMUSG00000042599	Kdm7a	0.756098	0.0186223	lysine (K)-specific demethylase 7A [Source:MGI Symbol;Acc:MGI:2443388]
ENSMUSG00000049421	Zfp260	0.754016	0.00674276	zinc finger protein 260 [Source:MGI Symbol;Acc:MGI:1347071]
ENSMUSG00000030188	Magohb	0.751539	0.00543601	mago homolog B, exon junction complex core component [Source:MGI Symbol;Acc:MGI:1913691]
ENSMUSG00000055093	Gm8430	0.750173	0.0220245	predicted pseudogene 8430 [Source:MGI Symbol;Acc:MGI:3645406]
ENSMUSG00000058838	Rps27a-ps2	0.745211	0.0228516	ribosomal protein S27A, pseudogene 2 [Source:MGI Symbol;Acc:MGI:3643614]
ENSMUSG00000034641	Cd300ld	0.741806	0.0115027	CD300 molecule like family member d [Source:MGI Symbol;Acc:MGI:2442358]
ENSMUSG00000029403	Cdkl2	0.741649	0.0123953	cyclin-dependent kinase-like 2 (CDC2-related kinase) [Source:MGI Symbol;Acc:MGI:1858227]
ENSMUSG00000032366	Tpm1	0.741349	0.0335466	tropomyosin 1, alpha [Source:MGI Symbol;Acc:MGI:98809]
ENSMUSG00000052102	Gnpda1	0.73941	0.015865	glucosamine-6-phosphate deaminase 1 [Source:MGI Symbol;Acc:MGI:1347054]
ENSMUSG00000056216	Cebpg	0.738997	0.00223041	CCAAT/enhancer binding protein (C/EBP), gamma [Source:MGI Symbol;Acc:MGI:104982]
ENSMUSG00000060733	Ipmk	0.73762	0.0278655	inositol polyphosphate multikinase [Source:MGI Symbol;Acc:MGI:1916968]
ENSMUSG00000032258	Lca5	0.734811	0.0185787	Leber congenital amaurosis 5 (human) [Source:MGI Symbol;Acc:MGI:1923032]
ENSMUSG00000032322	Pstpip1	0.734088	0.00184911	proline-serine-threonine phosphatase-interacting protein 1 [Source:MGI Symbol;Acc:MGI:1321396]
ENSMUSG00000026158	Ogfrl1	0.732103	0.0284791	opioid growth factor receptor-like 1 [Source:MGI Symbol;Acc:MGI:1917405]
ENSMUSG00000010095	Slc3a2	0.731125	0.00681426	solute carrier family 3 (activators of dibasic and neutral amino acid transport), member 2 [Source:MGI Symbol;Acc:MGI:96955]
ENSMUSG00000020732	Rab37	0.729837	0.0454381	RAB37, member RAS oncogene family [Source:MGI Symbol;Acc:MGI:1929945]
ENSMUSG00000081406	Rps6-ps4	0.729069	0.0453453	ribosomal protein S6, pseudogene 4 [Source:MGI Symbol;Acc:MGI:3650907]
ENSMUSG00000051439	Cd14	0.728922	0.00905948	CD14 antigen [Source:MGI Symbol;Acc:MGI:88318]
ENSMUSG00000028266	Lmo4	0.728636	0.0118319	LIM domain only 4 [Source:MGI Symbol;Acc:MGI:109360]
ENSMUSG00000050335	Lgals3	0.727657	0.031105	lectin, galactose binding, soluble 3 [Source:MGI Symbol;Acc:MGI:96778]
ENSMUSG00000000078	Klf6	0.727214	0.0156926	Kruppel-like factor 6 [Source:MGI Symbol;Acc:MGI:1346318]
ENSMUSG00000039168	Dap	0.724021	0.0172145	death-associated protein [Source:MGI Symbol;Acc:MGI:1918190]
ENSMUSG00000045193	Cirbp	0.722241	0.0454381	cold inducible RNA binding protein [Source:MGI Symbol;Acc:MGI:893588]
ENSMUSG00000005667	Mthfd2	0.720937	0.0417679	methylenetetrahydrofolate dehydrogenase (NAD+ dependent), methenyltetrahydrofolate cyclohydrolase [Source:MGI Symbol;Acc:MGI:1338850]
ENSMUSG00000022584	Ly6c2	0.717069	0.0200921	lymphocyte antigen 6 complex, locus C2 [Source:MGI Symbol;Acc:MGI:3712069]
ENSMUSG00000069874	Irgm2	0.715896	0.016864	immunity-related GTPase family M member 2 [Source:MGI Symbol;Acc:MGI:1926262]
ENSMUSG00000037573	Tob1	0.713816	0.00203261	transducer of ErbB-2.1 [Source:MGI Symbol;Acc:MGI:1349721]
ENSMUSG00000027313	Chac1	0.713816	0.0242033	ChaC, cation transport regulator 1 [Source:MGI Symbol;Acc:MGI:1916315]
ENSMUSG00000010110	Stx5a	0.71245	0.00489382	syntaxin 5A [Source:MGI Symbol;Acc:MGI:1928483]
ENSMUSG00000024661	Fth1	0.711221	0.0246161	ferritin heavy polypeptide 1 [Source:MGI Symbol;Acc:MGI:95588]
ENSMUSG00000051007	Pddc1	0.698888	0.0342616	Parkinson disease 7 domain containing 1 [Source:MGI Symbol;Acc:MGI:2387178]
ENSMUSG00000095687	Rnaset2a	0.697534	0.0237259	ribonuclease T2A [Source:MGI Symbol;Acc:MGI:1915445]
ENSMUSG00000079018	Ly6c1	0.697219	0.0418107	lymphocyte antigen 6 complex, locus C1 [Source:MGI Symbol;Acc:MGI:96882]
ENSMUSG00000054499	Dedd2	0.696784	0.0348826	death effector domain-containing DNA binding protein 2 [Source:MGI Symbol;Acc:MGI:1914629]
ENSMUSG00000042042	Csgalnact2	0.692757	0.0321146	chondroitin sulfate N-acetylgalactosaminyltransferase 2 [Source:MGI Symbol;Acc:MGI:1926002]
ENSMUSG00000102644	Thap6	0.689529	0.0321146	THAP domain containing 6 [Source:MGI Symbol;Acc:MGI:1922436]
ENSMUSG00000027495	Fam210b	0.689369	0.0175654	family with sequence similarity 210, member B [Source:MGI Symbol;Acc:MGI:1914267]
ENSMUSG00000083161	Gm11427	0.688508	0.00926712	predicted gene 11427 [Source:MGI Symbol;Acc:MGI:3651774]
ENSMUSG00000001128	Cfp	0.684408	0.0179563	complement factor properdin [Source:MGI Symbol;Acc:MGI:97545]
ENSMUSG00000026578	Ccdc181	0.682404	0.0297114	coiled-coil domain containing 181 [Source:MGI Symbol;Acc:MGI:1922145]
ENSMUSG00000029344	Tpst2	0.681193	0.011902	protein-tyrosine sulfotransferase 2 [Source:MGI Symbol;Acc:MGI:1309516]
ENSMUSG00000024789	Jak2	0.679001	0.0149467	Janus kinase 2 [Source:MGI Symbol;Acc:MGI:96629]
ENSMUSG00000000278	Scpep1	0.677409	0.0151259	serine carboxypeptidase 1 [Source:MGI Symbol;Acc:MGI:1921867]
ENSMUSG00000000056	Narf	0.676383	0.0189516	nuclear prelamin A recognition factor [Source:MGI Symbol;Acc:MGI:1914858]
ENSMUSG00000062901	Klhl24	0.675983	0.00421741	kelch-like 24 [Source:MGI Symbol;Acc:MGI:1923035]
ENSMUSG00000030717	Nupr1	0.667859	0.0075221	nuclear protein transcription regulator 1 [Source:MGI Symbol;Acc:MGI:1891834]
ENSMUSG00000036820	Amdhd2	0.667776	0.0334086	amidohydrolase domain containing 2 [Source:MGI Symbol;Acc:MGI:2443978]
ENSMUSG00000039745	Htatip2	0.663263	0.0490871	HIV-1 Tat interactive protein 2 [Source:MGI Symbol;Acc:MGI:1859271]
ENSMUSG00000020638	Cmpk2	0.66001	0.0115027	cytidine monophosphate (UMP-CMP) kinase 2, mitochondrial [Source:MGI Symbol;Acc:MGI:99830]
ENSMUSG00000074749	Kiz	0.658929	0.0185787	kizuna centrosomal protein [Source:MGI Symbol;Acc:MGI:2684960]
ENSMUSG00000045932	Ifit2	0.658773	0.0480121	interferon-induced protein with tetratricopeptide repeats 2 [Source:MGI Symbol;Acc:MGI:99449]
ENSMUSG00000028671	Gale	0.655936	0.0258857	galactose-4-epimerase, UDP [Source:MGI Symbol;Acc:MGI:1921496]
ENSMUSG00000029798	Herc6	0.653217	0.0432625	hect domain and RLD 6 [Source:MGI Symbol;Acc:MGI:1914388]
ENSMUSG00000056592	Zfp658	0.650406	0.0200921	zinc finger protein 658 [Source:MGI Symbol;Acc:MGI:2652821]
ENSMUSG00000037419	Endod1	0.649575	0.028562	endonuclease domain containing 1 [Source:MGI Symbol;Acc:MGI:1919196]
ENSMUSG00000030347	D6Wsu163e	0.646858	0.0297114	DNA segment, Chr 6, Wayne State University 163, expressed [Source:MGI Symbol;Acc:MGI:107893]
ENSMUSG00000022555	Dgat1	0.646623	0.0185069	diacylglycerol O-acyltransferase 1 [Source:MGI Symbol;Acc:MGI:1333825]
ENSMUSG00000040848	Sft2d2	0.642967	0.00657047	SFT2 domain containing 2 [Source:MGI Symbol;Acc:MGI:1917362]
ENSMUSG00000038312	Edem2	0.640222	0.0165026	ER degradation enhancer, mannosidase alpha-like 2 [Source:MGI Symbol;Acc:MGI:1915540]
ENSMUSG00000041225	Arhgap12	0.639654	0.00725835	Rho GTPase activating protein 12 [Source:MGI Symbol;Acc:MGI:1922665]
ENSMUSG00000039740	Alg2	0.63963	0.015838	asparagine-linked glycosylation 2 (alpha-1,3-mannosyltransferase) [Source:MGI Symbol;Acc:MGI:1914731]
ENSMUSG00000070031	Sp140	0.639621	0.011152	Sp140 nuclear body protein [Source:MGI Symbol;Acc:MGI:3702467]
ENSMUSG00000021669	Col4a3bp	0.638737	0.0489132	collagen, type IV, alpha 3 (Goodpasture antigen) binding protein [Source:MGI Symbol;Acc:MGI:1915268]
ENSMUSG00000056121	Fez2	0.638377	0.0262956	fasciculation and elongation protein zeta 2 (zygin II) [Source:MGI Symbol;Acc:MGI:2675856]
ENSMUSG00000021215	Net1	0.636671	0.037645	neuroepithelial cell transforming gene 1 [Source:MGI Symbol;Acc:MGI:1927138]
ENSMUSG00000026142	Rhbdd1	0.636007	0.0185905	rhomboid domain containing 1 [Source:MGI Symbol;Acc:MGI:1924117]
ENSMUSG00000020604	Arsg	0.635936	0.00617473	arylsulfatase G [Source:MGI Symbol;Acc:MGI:1921258]
ENSMUSG00000032281	Acsbg1	0.631268	0.0117205	acyl-CoA synthetase bubblegum family member 1 [Source:MGI Symbol;Acc:MGI:2385656]
ENSMUSG00000099794	1700128A07Rik	0.631067	0.0063546	RIKEN cDNA 1700128A07 gene [Source:MGI Symbol;Acc:MGI:1920881]
ENSMUSG00000028779	Pef1	0.625306	0.0152929	penta-EF hand domain containing 1 [Source:MGI Symbol;Acc:MGI:1915148]
ENSMUSG00000025485	Ric8a	0.623133	0.048712	RIC8 guanine nucleotide exchange factor A [Source:MGI Symbol;Acc:MGI:2141866]
ENSMUSG00000000708	Kat2b	0.622179	0.0114356	K(lysine) acetyltransferase 2B [Source:MGI Symbol;Acc:MGI:1343094]
ENSMUSG00000030745	Il21r	0.622152	0.0432625	interleukin 21 receptor [Source:MGI Symbol;Acc:MGI:1890475]
ENSMUSG00000020130	Tbc1d15	0.620077	0.0452473	TBC1 domain family, member 15 [Source:MGI Symbol;Acc:MGI:1913937]
ENSMUSG00000033721	Vav3	0.61764	0.00657047	vav 3 oncogene [Source:MGI Symbol;Acc:MGI:1888518]
ENSMUSG00000041488	Stx3	0.611027	0.0252008	syntaxin 3 [Source:MGI Symbol;Acc:MGI:103077]
ENSMUSG00000046519	Golph3l	0.609419	0.0490183	golgi phosphoprotein 3-like [Source:MGI Symbol;Acc:MGI:1917129]
ENSMUSG00000030208	Emp1	0.599726	0.00910433	epithelial membrane protein 1 [Source:MGI Symbol;Acc:MGI:107941]
ENSMUSG00000025612	Bach1	0.595648	0.039156	BTB and CNC homology 1, basic leucine zipper transcription factor 1 [Source:MGI Symbol;Acc:MGI:894680]
ENSMUSG00000051498	Tlr6	0.59484	0.00805092	toll-like receptor 6 [Source:MGI Symbol;Acc:MGI:1341296]
ENSMUSG00000022553	Maf1	0.594811	0.013186	MAF1 homolog, negative regulator of RNA polymerase III [Source:MGI Symbol;Acc:MGI:1916127]
ENSMUSG00000026632	Tatdn3	0.593019	0.0354807	TatD DNase domain containing 3 [Source:MGI Symbol;Acc:MGI:1916222]
ENSMUSG00000100969	1700030N03Rik	0.591979	0.00933702	RIKEN cDNA 1700030N03 gene [Source:MGI Symbol;Acc:MGI:1917261]
ENSMUSG00000027739	Rab33b	0.589758	0.0330879	RAB33B, member RAS oncogene family [Source:MGI Symbol;Acc:MGI:1330805]
ENSMUSG00000022528	Hes1	0.587971	0.026667	hairy and enhancer of split 1 (Drosophila) [Source:MGI Symbol;Acc:MGI:104853]
ENSMUSG00000024423	Impact	0.585717	0.0420891	impact, RWD domain protein [Source:MGI Symbol;Acc:MGI:1098233]
ENSMUSG00000052407	Ccdc171	0.583375	0.0277695	coiled-coil domain containing 171 [Source:MGI Symbol;Acc:MGI:1922152]
ENSMUSG00000020707	Rnf135	0.583364	0.0285178	ring finger protein 135 [Source:MGI Symbol;Acc:MGI:1919206]
ENSMUSG00000073158	9030624G23Rik	0.578085	0.0218386	RIKEN cDNA 9030624G23 gene [Source:MGI Symbol;Acc:MGI:1914058]
ENSMUSG00000035248	Zcchc6	0.573621	0.0473069	zinc finger, CCHC domain containing 6 [Source:MGI Symbol;Acc:MGI:2387179]
ENSMUSG00000020134	Peli1	0.572209	0.00830667	pellino 1 [Source:MGI Symbol;Acc:MGI:1914495]
ENSMUSG00000062373	Tmem65	0.568769	0.0188843	transmembrane protein 65 [Source:MGI Symbol;Acc:MGI:1922118]
ENSMUSG00000028525	Pde4b	0.567587	0.0119641	phosphodiesterase 4B, cAMP specific [Source:MGI Symbol;Acc:MGI:99557]
ENSMUSG00000029924	Slc37a3	0.564651	0.00910433	solute carrier family 37 (glycerol-3-phosphate transporter), member 3 [Source:MGI Symbol;Acc:MGI:1919394]
ENSMUSG00000067713	Prkag1	0.563531	0.0417679	protein kinase, AMP-activated, gamma 1 non-catalytic subunit [Source:MGI Symbol;Acc:MGI:108411]
ENSMUSG00000024109	Nrxn1	0.560996	0.0391847	neurexin I [Source:MGI Symbol;Acc:MGI:1096391]
ENSMUSG00000078945	Naip2	0.559242	0.00700363	NLR family, apoptosis inhibitory protein 2 [Source:MGI Symbol;Acc:MGI:1298226]
ENSMUSG00000097815	Gm26809	0.558586	0.0180239	predicted gene, 26809 [Source:MGI Symbol;Acc:MGI:5477303]
ENSMUSG00000020600	Slc7a15	0.547302	0.0280652	solute carrier family 7 (cationic amino acid transporter, y+ system), member 15 [Source:MGI Symbol;Acc:MGI:3045351]
ENSMUSG00000026177	Slc11a1	0.540472	0.0292655	solute carrier family 11 (proton-coupled divalent metal ion transporters), member 1 [Source:MGI Symbol;Acc:MGI:1345275]
ENSMUSG00000045917	Tmem268	0.539957	0.0185787	transmembrane protein 268 [Source:MGI Symbol;Acc:MGI:1913920]
ENSMUSG00000031570	Plpp5	0.535834	0.0149394	phospholipid phosphatase 5 [Source:MGI Symbol;Acc:MGI:1919160]
ENSMUSG00000035151	Elmod2	0.531991	0.0121769	ELMO/CED-12 domain containing 2 [Source:MGI Symbol;Acc:MGI:2445165]
ENSMUSG00000080848	Gm9385	0.529086	0.0494462	predicted pseudogene 9385 [Source:MGI Symbol;Acc:MGI:3646182]
ENSMUSG00000035173	Ccdc186	0.528475	0.0415066	coiled-coil domain containing 186 [Source:MGI Symbol;Acc:MGI:2445022]
ENSMUSG00000054003	Tdrd9	0.520578	0.0242369	tudor domain containing 9 [Source:MGI Symbol;Acc:MGI:1921941]
ENSMUSG00000016496	Cd274	0.508804	0.0459432	CD274 antigen [Source:MGI Symbol;Acc:MGI:1926446]
ENSMUSG00000027122	Arl14ep	0.50668	0.0288921	ADP-ribosylation factor-like 14 effector protein [Source:MGI Symbol;Acc:MGI:1926020]
ENSMUSG00000052087	Rgs14	0.505715	0.0258857	regulator of G-protein signaling 14 [Source:MGI Symbol;Acc:MGI:1859709]
ENSMUSG00000018599	Mief2	0.496305	0.0489843	mitochondrial elongation factor 2 [Source:MGI Symbol;Acc:MGI:2144199]
ENSMUSG00000037400	Atp11b	0.486575	0.0280652	ATPase, class VI, type 11B [Source:MGI Symbol;Acc:MGI:1923545]
ENSMUSG00000002325	Irf9	0.481115	0.0398809	interferon regulatory factor 9 [Source:MGI Symbol;Acc:MGI:107587]
ENSMUSG00000056268	Dennd1b	0.474172	0.0276669	DENN/MADD domain containing 1B [Source:MGI Symbol;Acc:MGI:2447812]
ENSMUSG00000047539	Fbxo28	0.458632	0.0176572	F-box protein 28 [Source:MGI Symbol;Acc:MGI:1261890]
ENSMUSG00000033319	Fem1c	0.456585	0.0254079	fem-1 homolog c (C.elegans) [Source:MGI Symbol;Acc:MGI:2444737]
ENSMUSG00000020610	Amz2	0.448279	0.0489132	archaelysin family metallopeptidase 2 [Source:MGI Symbol;Acc:MGI:104837]
ENSMUSG00000026029	Casp8	0.41681	0.0442282	caspase 8 [Source:MGI Symbol;Acc:MGI:1261423]
ENSMUSG00000025236	Adpgk	-0.422086	0.0363651	ADP-dependent glucokinase [Source:MGI Symbol;Acc:MGI:1919391]
ENSMUSG00000025086	Trub1	-0.440153	0.0343387	TruB pseudouridine (psi) synthase family member 1 [Source:MGI Symbol;Acc:MGI:1919383]
ENSMUSG00000025041	Nt5c2	-0.44514	0.0432625	5'-nucleotidase, cytosolic II [Source:MGI Symbol;Acc:MGI:2178563]
ENSMUSG00000029253	Cenpc1	-0.459368	0.0369217	centromere protein C1 [Source:MGI Symbol;Acc:MGI:99700]
ENSMUSG00000045751	Mms22l	-0.463754	0.0363651	MMS22-like, DNA repair protein [Source:MGI Symbol;Acc:MGI:2684980]
ENSMUSG00000024095	Hnrnpll	-0.482077	0.0312665	heterogeneous nuclear ribonucleoprotein L-like [Source:MGI Symbol;Acc:MGI:1919942]
ENSMUSG00000105852	Gm42890	-0.483796	0.0436317	predicted gene 42890 [Source:MGI Symbol;Acc:MGI:5663027]
ENSMUSG00000057541	Pus7	-0.484717	0.0442282	pseudouridylate synthase 7 [Source:MGI Symbol;Acc:MGI:1925947]
ENSMUSG00000020534	Shmt1	-0.511517	0.0172736	serine hydroxymethyltransferase 1 (soluble) [Source:MGI Symbol;Acc:MGI:98299]
ENSMUSG00000003518	Dusp3	-0.513732	0.0435891	dual specificity phosphatase 3 (vaccinia virus phosphatase VH1-related) [Source:MGI Symbol;Acc:MGI:1919599]
ENSMUSG00000000916	Nsun5	-0.514535	0.0212897	NOL1/NOP2/Sun domain family, member 5 [Source:MGI Symbol;Acc:MGI:2140844]
ENSMUSG00000098923	Tmem185b	-0.518689	0.0250168	transmembrane protein 185B [Source:MGI Symbol;Acc:MGI:1917634]
ENSMUSG00000031562	Dctd	-0.520642	0.0167995	dCMP deaminase [Source:MGI Symbol;Acc:MGI:2444529]
ENSMUSG00000053560	Ier2	-0.521101	0.0236797	immediate early response 2 [Source:MGI Symbol;Acc:MGI:104815]
ENSMUSG00000038482	Tfdp1	-0.524747	0.0417679	transcription factor Dp 1 [Source:MGI Symbol;Acc:MGI:101934]
ENSMUSG00000027353	Mcm8	-0.528038	0.0388886	minichromosome maintenance 8 homologous recombination repair factor [Source:MGI Symbol;Acc:MGI:1913884]
ENSMUSG00000027583	Zbtb46	-0.529645	0.0271025	zinc finger and BTB domain containing 46 [Source:MGI Symbol;Acc:MGI:1919397]
ENSMUSG00000032577	Mapkapk3	-0.532009	0.0489132	mitogen-activated protein kinase-activated protein kinase 3 [Source:MGI Symbol;Acc:MGI:2143163]
ENSMUSG00000027562	Car2	-0.532312	0.0427681	carbonic anhydrase 2 [Source:MGI Symbol;Acc:MGI:88269]
ENSMUSG00000007570	Fance	-0.538142	0.0413773	Fanconi anemia, complementation group E [Source:MGI Symbol;Acc:MGI:1920025]
ENSMUSG00000018651	Tada2a	-0.539455	0.0200444	transcriptional adaptor 2A [Source:MGI Symbol;Acc:MGI:2144471]
ENSMUSG00000024525	Impa2	-0.540008	0.0197278	inositol (myo)-1(or 4)-monophosphatase 2 [Source:MGI Symbol;Acc:MGI:2149728]
ENSMUSG00000037474	Dtl	-0.544468	0.0162119	denticleless E3 ubiquitin protein ligase [Source:MGI Symbol;Acc:MGI:1924093]
ENSMUSG00000002343	Armc6	-0.546049	0.0492124	armadillo repeat containing 6 [Source:MGI Symbol;Acc:MGI:1924063]
ENSMUSG00000041774	Ydjc	-0.54688	0.0232233	YdjC homolog (bacterial) [Source:MGI Symbol;Acc:MGI:1916351]
ENSMUSG00000028910	Mecr	-0.547023	0.00708413	mitochondrial trans-2-enoyl-CoA reductase [Source:MGI Symbol;Acc:MGI:1349441]
ENSMUSG00000026806	Ddx31	-0.547237	0.0276669	DEAD/H (Asp-Glu-Ala-Asp/His) box polypeptide 31 [Source:MGI Symbol;Acc:MGI:2682639]
ENSMUSG00000031904	Slc7a6	-0.548756	0.028562	solute carrier family 7 (cationic amino acid transporter, y+ system), member 6 [Source:MGI Symbol;Acc:MGI:2142598]
ENSMUSG00000022021	Diaph3	-0.549325	0.0454381	diaphanous related formin 3 [Source:MGI Symbol;Acc:MGI:1927222]
ENSMUSG00000028717	Tal1	-0.55257	0.0326257	T cell acute lymphocytic leukemia 1 [Source:MGI Symbol;Acc:MGI:98480]
ENSMUSG00000026628	Atf3	-0.552611	0.0371768	activating transcription factor 3 [Source:MGI Symbol;Acc:MGI:109384]
ENSMUSG00000032344	Mb21d1	-0.553823	0.0277695	Mab-21 domain containing 1 [Source:MGI Symbol;Acc:MGI:2442261]
ENSMUSG00000024268	Celf4	-0.557395	0.0417679	CUGBP, Elav-like family member 4 [Source:MGI Symbol;Acc:MGI:1932407]
ENSMUSG00000073563	Csnk1g3	-0.558967	0.022145	casein kinase 1, gamma 3 [Source:MGI Symbol;Acc:MGI:1917675]
ENSMUSG00000004393	Ddx56	-0.568175	0.0181958	DEAD (Asp-Glu-Ala-Asp) box polypeptide 56 [Source:MGI Symbol;Acc:MGI:1277172]
ENSMUSG00000029036	Atad3a	-0.568668	0.028562	ATPase family, AAA domain containing 3A [Source:MGI Symbol;Acc:MGI:1919214]
ENSMUSG00000001630	Stk38l	-0.57116	0.0181958	serine/threonine kinase 38 like [Source:MGI Symbol;Acc:MGI:1922250]
ENSMUSG00000027086	Fastkd1	-0.572146	0.00958734	FAST kinase domains 1 [Source:MGI Symbol;Acc:MGI:2444596]
ENSMUSG00000028420	Tmem38b	-0.575152	0.0228723	transmembrane protein 38B [Source:MGI Symbol;Acc:MGI:1098718]
ENSMUSG00000039356	Exosc2	-0.576225	0.0120084	exosome component 2 [Source:MGI Symbol;Acc:MGI:2385133]
ENSMUSG00000029263	Pigg	-0.578382	0.0179563	phosphatidylinositol glycan anchor biosynthesis, class G [Source:MGI Symbol;Acc:MGI:3576484]
ENSMUSG00000028431	Ikbkap	-0.57862	0.0330879	inhibitor of kappa light polypeptide enhancer in B cells, kinase complex-associated protein [Source:MGI Symbol;Acc:MGI:1914544]
ENSMUSG00000005804	Bloc1s6	-0.578922	0.00385155	biogenesis of lysosomal organelles complex-1, subunit 6, pallidin [Source:MGI Symbol;Acc:MGI:1927580]
ENSMUSG00000027351	Spred1	-0.596053	0.0200937	sprouty protein with EVH-1 domain 1, related sequence [Source:MGI Symbol;Acc:MGI:2150016]
ENSMUSG00000035834	Polr3g	-0.596851	0.0138005	polymerase (RNA) III (DNA directed) polypeptide G [Source:MGI Symbol;Acc:MGI:1914736]
ENSMUSG00000028944	Prkag2	-0.597168	0.0115027	protein kinase, AMP-activated, gamma 2 non-catalytic subunit [Source:MGI Symbol;Acc:MGI:1336153]
ENSMUSG00000024570	Rbfa	-0.597327	0.01596	ribosome binding factor A [Source:MGI Symbol;Acc:MGI:1915981]
ENSMUSG00000024867	Pip5k1b	-0.602166	0.0167746	phosphatidylinositol-4-phosphate 5-kinase, type 1 beta [Source:MGI Symbol;Acc:MGI:107930]
ENSMUSG00000040699	Limd2	-0.605518	0.0343387	LIM domain containing 2 [Source:MGI Symbol;Acc:MGI:1915053]
ENSMUSG00000021549	Rasa1	-0.608026	0.0470612	RAS p21 protein activator 1 [Source:MGI Symbol;Acc:MGI:97860]
ENSMUSG00000035898	Uba6	-0.608439	0.0257179	ubiquitin-like modifier activating enzyme 6 [Source:MGI Symbol;Acc:MGI:1913894]
ENSMUSG00000027597	Ahcy	-0.609634	0.0029832	S-adenosylhomocysteine hydrolase [Source:MGI Symbol;Acc:MGI:87968]
ENSMUSG00000047804	Akap10	-0.610412	0.013186	A kinase (PRKA) anchor protein 10 [Source:MGI Symbol;Acc:MGI:1890218]
ENSMUSG00000030545	Pex11a	-0.612904	0.0233615	peroxisomal biogenesis factor 11 alpha [Source:MGI Symbol;Acc:MGI:1338788]
ENSMUSG00000028224	Nbn	-0.615039	0.00919983	nibrin [Source:MGI Symbol;Acc:MGI:1351625]
ENSMUSG00000036067	Slc2a6	-0.616416	0.0275389	solute carrier family 2 (facilitated glucose transporter), member 6 [Source:MGI Symbol;Acc:MGI:2443286]
ENSMUSG00000033068	Entpd6	-0.616473	0.0185905	ectonucleoside triphosphate diphosphohydrolase 6 [Source:MGI Symbol;Acc:MGI:1202295]
ENSMUSG00000037572	Wdhd1	-0.617345	0.00961423	WD repeat and HMG-box DNA binding protein 1 [Source:MGI Symbol;Acc:MGI:2443514]
ENSMUSG00000042097	Zfp239	-0.618385	0.0182761	zinc finger protein 239 [Source:MGI Symbol;Acc:MGI:1306812]
ENSMUSG00000034867	Ankrd27	-0.61921	0.0442282	ankyrin repeat domain 27 (VPS9 domain) [Source:MGI Symbol;Acc:MGI:2444103]
ENSMUSG00000003526	Prodh	-0.619862	0.00367297	proline dehydrogenase [Source:MGI Symbol;Acc:MGI:97770]
ENSMUSG00000046380	Jrk	-0.623449	0.0454381	jerky [Source:MGI Symbol;Acc:MGI:106214]
ENSMUSG00000006678	Pola1	-0.626816	0.0387482	polymerase (DNA directed), alpha 1 [Source:MGI Symbol;Acc:MGI:99660]
ENSMUSG00000028926	Cdk14	-0.630997	0.0151259	cyclin-dependent kinase 14 [Source:MGI Symbol;Acc:MGI:894318]
ENSMUSG00000039748	Exo1	-0.63186	0.00389074	exonuclease 1 [Source:MGI Symbol;Acc:MGI:1349427]
ENSMUSG00000023030	Slc11a2	-0.631935	0.0131921	solute carrier family 11 (proton-coupled divalent metal ion transporters), member 2 [Source:MGI Symbol;Acc:MGI:1345279]
ENSMUSG00000042148	Cox10	-0.634666	0.0456244	cytochrome c oxidase assembly protein 10 [Source:MGI Symbol;Acc:MGI:1917633]
ENSMUSG00000027242	Wdr76	-0.636365	0.00680591	WD repeat domain 76 [Source:MGI Symbol;Acc:MGI:1926186]
ENSMUSG00000039873	Neurl2	-0.639734	0.0228723	neuralized E3 ubiquitin protein ligase 2 [Source:MGI Symbol;Acc:MGI:3043305]
ENSMUSG00000041747	Utp15	-0.643066	0.0130661	UTP15 small subunit processome component [Source:MGI Symbol;Acc:MGI:2145443]
ENSMUSG00000025001	Hells	-0.647747	0.0217693	helicase, lymphoid specific [Source:MGI Symbol;Acc:MGI:106209]
ENSMUSG00000040621	Gemin8	-0.649316	0.036168	gem (nuclear organelle) associated protein 8 [Source:MGI Symbol;Acc:MGI:2384300]
ENSMUSG00000038279	Nop2	-0.651598	0.0288363	NOP2 nucleolar protein [Source:MGI Symbol;Acc:MGI:107891]
ENSMUSG00000053907	Mat2a	-0.653136	0.0192954	methionine adenosyltransferase II, alpha [Source:MGI Symbol;Acc:MGI:2443731]
ENSMUSG00000013698	Pea15a	-0.655643	0.0462175	phosphoprotein enriched in astrocytes 15A [Source:MGI Symbol;Acc:MGI:104799]
ENSMUSG00000028874	Fgr	-0.658141	0.0192954	FGR proto-oncogene, Src family tyrosine kinase [Source:MGI Symbol;Acc:MGI:95527]
ENSMUSG00000035158	Mitf	-0.661555	0.0105913	microphthalmia-associated transcription factor [Source:MGI Symbol;Acc:MGI:104554]
ENSMUSG00000022255	Mtdh	-0.661894	0.00618775	metadherin [Source:MGI Symbol;Acc:MGI:1914404]
ENSMUSG00000022945	Chaf1b	-0.662354	0.0161986	chromatin assembly factor 1, subunit B (p60) [Source:MGI Symbol;Acc:MGI:1314881]
ENSMUSG00000053687	Dpep2	-0.668475	0.00531826	dipeptidase 2 [Source:MGI Symbol;Acc:MGI:2442042]
ENSMUSG00000044149	Nkrf	-0.673271	0.0390387	NF-kappaB repressing factor [Source:MGI Symbol;Acc:MGI:1924536]
ENSMUSG00000052837	Junb	-0.678837	0.0363651	jun B proto-oncogene [Source:MGI Symbol;Acc:MGI:96647]
ENSMUSG00000035311	Gnptab	-0.679467	0.0200937	N-acetylglucosamine-1-phosphate transferase, alpha and beta subunits [Source:MGI Symbol;Acc:MGI:3643902]
ENSMUSG00000046688	Tifa	-0.68022	0.00943607	TRAF-interacting protein with forkhead-associated domain [Source:MGI Symbol;Acc:MGI:2182965]
ENSMUSG00000033706	Smyd5	-0.682357	0.0383689	SET and MYND domain containing 5 [Source:MGI Symbol;Acc:MGI:108048]
ENSMUSG00000020696	Rffl	-0.682816	0.00181175	ring finger and FYVE like domain containing protein [Source:MGI Symbol;Acc:MGI:1914588]
ENSMUSG00000026669	Mcm10	-0.684262	0.0236797	minichromosome maintenance 10 replication initiation factor [Source:MGI Symbol;Acc:MGI:1917274]
ENSMUSG00000033356	Pus7l	-0.685967	0.0109726	pseudouridylate synthase 7-like [Source:MGI Symbol;Acc:MGI:1926145]
ENSMUSG00000041765	Ubac2	-0.688985	0.00228165	ubiquitin associated domain containing 2 [Source:MGI Symbol;Acc:MGI:1916139]
ENSMUSG00000021733	Slc4a7	-0.689929	0.0150887	solute carrier family 4, sodium bicarbonate cotransporter, member 7 [Source:MGI Symbol;Acc:MGI:2443878]
ENSMUSG00000020441	2310033P09Rik	-0.692379	0.032906	RIKEN cDNA 2310033P09 gene [Source:MGI Symbol;Acc:MGI:1915112]
ENSMUSG00000037936	Scarb1	-0.694385	0.0191008	scavenger receptor class B, member 1 [Source:MGI Symbol;Acc:MGI:893578]
ENSMUSG00000022788	Fgd4	-0.697353	0.0220975	FYVE, RhoGEF and PH domain containing 4 [Source:MGI Symbol;Acc:MGI:2183747]
ENSMUSG00000039958	Etfbkmt	-0.699829	0.0435525	electron transfer flavoprotein beta subunit lysine methyltransferase [Source:MGI Symbol;Acc:MGI:2443575]
ENSMUSG00000021958	Pinx1	-0.703518	0.0044358	PIN2/TERF1 interacting, telomerase inhibitor 1 [Source:MGI Symbol;Acc:MGI:1919650]
ENSMUSG00000022557	Bop1	-0.704104	0.0312372	block of proliferation 1 [Source:MGI Symbol;Acc:MGI:1334460]
ENSMUSG00000039783	Kmo	-0.709138	0.0334086	kynurenine 3-monooxygenase (kynurenine 3-hydroxylase) [Source:MGI Symbol;Acc:MGI:2138151]
ENSMUSG00000016181	Diexf	-0.712015	0.00220742	digestive organ expansion factor homolog (zebrafish) [Source:MGI Symbol;Acc:MGI:2138080]
ENSMUSG00000001436	Slc19a1	-0.713254	0.0122415	solute carrier family 19 (folate transporter), member 1 [Source:MGI Symbol;Acc:MGI:103182]
ENSMUSG00000037991	Rmi2	-0.715479	0.0117686	RecQ mediated genome instability 2 [Source:MGI Symbol;Acc:MGI:2685383]
ENSMUSG00000039910	Cited2	-0.716019	0.0261671	Cbp/p300-interacting transactivator, with Glu/Asp-rich carboxy-terminal domain, 2 [Source:MGI Symbol;Acc:MGI:1306784]
ENSMUSG00000027763	Mbnl1	-0.718875	0.0159245	muscleblind-like 1 (Drosophila) [Source:MGI Symbol;Acc:MGI:1928482]
ENSMUSG00000030878	Cdr2	-0.72668	0.0239615	cerebellar degeneration-related 2 [Source:MGI Symbol;Acc:MGI:1100885]
ENSMUSG00000048058	Ldlrad3	-0.733108	0.0363651	low density lipoprotein receptor class A domain containing 3 [Source:MGI Symbol;Acc:MGI:2138856]
ENSMUSG00000038291	Snx25	-0.733311	0.0287512	sorting nexin 25 [Source:MGI Symbol;Acc:MGI:2142610]
ENSMUSG00000078700	D030028A08Rik	-0.733915	0.0182721	RIKEN cDNA D030028A08 gene [Source:MGI Symbol;Acc:MGI:2441931]
ENSMUSG00000048458	Fam212b	-0.734183	0.0148405	family with sequence similarity 212, member B [Source:MGI Symbol;Acc:MGI:1923497]
ENSMUSG00000024528	Srfbp1	-0.737739	0.0442282	serum response factor binding protein 1 [Source:MGI Symbol;Acc:MGI:1914472]
ENSMUSG00000032397	Tipin	-0.742643	0.0363651	timeless interacting protein [Source:MGI Symbol;Acc:MGI:1921571]
ENSMUSG00000002733	Plekha3	-0.746041	0.00161705	pleckstrin homology domain-containing, family A (phosphoinositide binding specific) member 3 [Source:MGI Symbol;Acc:MGI:1932515]
ENSMUSG00000000028	Cdc45	-0.746753	0.00429011	cell division cycle 45 [Source:MGI Symbol;Acc:MGI:1338073]
ENSMUSG00000025059	Gk	-0.750683	0.024481	glycerol kinase [Source:MGI Symbol;Acc:MGI:106594]
ENSMUSG00000036390	Gadd45a	-0.751523	0.00636001	growth arrest and DNA-damage-inducible 45 alpha [Source:MGI Symbol;Acc:MGI:107799]
ENSMUSG00000020227	Irak3	-0.753673	0.0387908	interleukin-1 receptor-associated kinase 3 [Source:MGI Symbol;Acc:MGI:1921164]
ENSMUSG00000034663	Bmp2k	-0.755677	0.00421104	BMP2 inducible kinase [Source:MGI Symbol;Acc:MGI:2155456]
ENSMUSG00000028034	Fubp1	-0.75741	0.0185905	far upstream element (FUSE) binding protein 1 [Source:MGI Symbol;Acc:MGI:1196294]
ENSMUSG00000021822	Plau	-0.757464	0.0115027	plasminogen activator, urokinase [Source:MGI Symbol;Acc:MGI:97611]
ENSMUSG00000031826	Usp10	-0.760378	0.026667	ubiquitin specific peptidase 10 [Source:MGI Symbol;Acc:MGI:894652]
ENSMUSG00000034445	Cyb561a3	-0.767581	0.014261	cytochrome b561 family, member A3 [Source:MGI Symbol;Acc:MGI:2686925]
ENSMUSG00000021895	Arhgef3	-0.775203	0.00509737	Rho guanine nucleotide exchange factor (GEF) 3 [Source:MGI Symbol;Acc:MGI:1918954]
ENSMUSG00000027395	Polr1b	-0.77889	0.0430412	polymerase (RNA) I polypeptide B [Source:MGI Symbol;Acc:MGI:108014]
ENSMUSG00000044949	Ubtd2	-0.781337	0.0178668	ubiquitin domain containing 2 [Source:MGI Symbol;Acc:MGI:2444752]
ENSMUSG00000022265	Ank	-0.785579	0.00723807	progressive ankylosis [Source:MGI Symbol;Acc:MGI:3045421]
ENSMUSG00000000732	Icosl	-0.788009	0.0157023	icos ligand [Source:MGI Symbol;Acc:MGI:1354701]
ENSMUSG00000022074	Tnfrsf10b	-0.788869	0.0139981	tumor necrosis factor receptor superfamily, member 10b [Source:MGI Symbol;Acc:MGI:1341090]
ENSMUSG00000029415	Sdad1	-0.791607	0.0167237	SDA1 domain containing 1 [Source:MGI Symbol;Acc:MGI:2140779]
ENSMUSG00000024277	Mapre2	-0.794662	0.00518782	microtubule-associated protein, RP/EB family, member 2 [Source:MGI Symbol;Acc:MGI:106271]
ENSMUSG00000038028	Tigar	-0.799404	0.00915298	Trp53 induced glycolysis repulatory phosphatase [Source:MGI Symbol;Acc:MGI:2442752]
ENSMUSG00000032519	Slc25a38	-0.80061	0.00825602	solute carrier family 25, member 38 [Source:MGI Symbol;Acc:MGI:2384782]
ENSMUSG00000037913	Tmem156	-0.801242	0.00627543	transmembrane protein 156 [Source:MGI Symbol;Acc:MGI:2685292]
ENSMUSG00000061689	Dlgap4	-0.80595	0.00578556	discs, large homolog-associated protein 4 (Drosophila) [Source:MGI Symbol;Acc:MGI:2138865]
ENSMUSG00000052593	Adam17	-0.808768	0.013031	a disintegrin and metallopeptidase domain 17 [Source:MGI Symbol;Acc:MGI:1096335]
ENSMUSG00000044367	Slc16a13	-0.809206	0.0398823	solute carrier family 16 (monocarboxylic acid transporters), member 13 [Source:MGI Symbol;Acc:MGI:1916559]
ENSMUSG00000022962	Gart	-0.809681	0.0381938	phosphoribosylglycinamide formyltransferase [Source:MGI Symbol;Acc:MGI:95654]
ENSMUSG00000079659	Tmem243	-0.8131	0.0181008	transmembrane protein 243, mitochondrial [Source:MGI Symbol;Acc:MGI:3606159]
ENSMUSG00000040016	Ptger3	-0.818002	0.00708413	prostaglandin E receptor 3 (subtype EP3) [Source:MGI Symbol;Acc:MGI:97795]
ENSMUSG00000021458	2010111I01Rik	-0.818607	0.0343387	RIKEN cDNA 2010111I01 gene [Source:MGI Symbol;Acc:MGI:1919311]
ENSMUSG00000028164	Manba	-0.819351	0.000737366	mannosidase, beta A, lysosomal [Source:MGI Symbol;Acc:MGI:88175]
ENSMUSG00000024579	Pcyox1l	-0.820038	0.0157432	prenylcysteine oxidase 1 like [Source:MGI Symbol;Acc:MGI:3606062]
ENSMUSG00000018169	Mfng	-0.820404	0.0115027	MFNG O-fucosylpeptide 3-beta-N-acetylglucosaminyltransferase [Source:MGI Symbol;Acc:MGI:1095404]
ENSMUSG00000048106	4632415L05Rik	-0.822843	0.000505283	RIKEN cDNA 4632415L05 gene [Source:MGI Symbol;Acc:MGI:1918058]
ENSMUSG00000030203	Dusp16	-0.82663	0.000550214	dual specificity phosphatase 16 [Source:MGI Symbol;Acc:MGI:1917936]
ENSMUSG00000021886	Gpr65	-0.827842	0.0106127	G-protein coupled receptor 65 [Source:MGI Symbol;Acc:MGI:108031]
ENSMUSG00000028621	Cyb5rl	-0.827939	0.00488917	cytochrome b5 reductase-like [Source:MGI Symbol;Acc:MGI:1919657]
ENSMUSG00000020120	Plek	-0.831272	0.00489382	pleckstrin [Source:MGI Symbol;Acc:MGI:1860485]
ENSMUSG00000017499	Cdc6	-0.831322	0.0114356	cell division cycle 6 [Source:MGI Symbol;Acc:MGI:1345150]
ENSMUSG00000038175	Mylip	-0.832862	0.0417679	myosin regulatory light chain interacting protein [Source:MGI Symbol;Acc:MGI:2388271]
ENSMUSG00000060477	Irak2	-0.833133	0.0020113	interleukin-1 receptor-associated kinase 2 [Source:MGI Symbol;Acc:MGI:2429603]
ENSMUSG00000056413	Adap1	-0.833561	0.00915298	ArfGAP with dual PH domains 1 [Source:MGI Symbol;Acc:MGI:2442201]
ENSMUSG00000073131	Vma21	-0.834426	0.0155743	VMA21 vacuolar H+-ATPase homolog (S. cerevisiae) [Source:MGI Symbol;Acc:MGI:1914298]
ENSMUSG00000023087	Noct	-0.834914	0.012022	nocturnin [Source:MGI Symbol;Acc:MGI:109382]
ENSMUSG00000038644	Pold1	-0.835801	0.0258534	polymerase (DNA directed), delta 1, catalytic subunit [Source:MGI Symbol;Acc:MGI:97741]
ENSMUSG00000079003	Samd1	-0.843596	0.0236797	sterile alpha motif domain containing 1 [Source:MGI Symbol;Acc:MGI:2142433]
ENSMUSG00000060950	Trmt61a	-0.847357	0.0158198	tRNA methyltransferase 61A [Source:MGI Symbol;Acc:MGI:2443487]
ENSMUSG00000053113	Socs3	-0.850917	0.0472093	suppressor of cytokine signaling 3 [Source:MGI Symbol;Acc:MGI:1201791]
ENSMUSG00000044350	Lacc1	-0.855724	0.00723807	laccase (multicopper oxidoreductase) domain containing 1 [Source:MGI Symbol;Acc:MGI:2445077]
ENSMUSG00000036875	Dna2	-0.856938	0.00223305	DNA replication helicase/nuclease 2 [Source:MGI Symbol;Acc:MGI:2443732]
ENSMUSG00000052336	Cx3cr1	-0.857629	0.0254565	chemokine (C-X3-C motif) receptor 1 [Source:MGI Symbol;Acc:MGI:1333815]
ENSMUSG00000103009	Gm4430	-0.861095	0.0156034	predicted gene 4430 [Source:MGI Symbol;Acc:MGI:3782614]
ENSMUSG00000029265	Dr1	-0.864467	0.0474368	down-regulator of transcription 1 [Source:MGI Symbol;Acc:MGI:1100515]
ENSMUSG00000034343	Ube2f	-0.865908	0.0153257	ubiquitin-conjugating enzyme E2F (putative) [Source:MGI Symbol;Acc:MGI:1915171]
ENSMUSG00000044026	Slc35g1	-0.867443	0.00932588	solute carrier family 35, member G1 [Source:MGI Symbol;Acc:MGI:2444789]
ENSMUSG00000052364	B630019K06Rik	-0.868336	0.0124468	RIKEN cDNA B630019K06 gene [Source:MGI Symbol;Acc:MGI:2147918]
ENSMUSG00000073008	Gpr174	-0.869336	0.0185239	G protein-coupled receptor 174 [Source:MGI Symbol;Acc:MGI:2685222]
ENSMUSG00000022861	Dgkg	-0.869869	0.0250994	diacylglycerol kinase, gamma [Source:MGI Symbol;Acc:MGI:105060]
ENSMUSG00000001542	Ell2	-0.870857	0.00184911	elongation factor RNA polymerase II 2 [Source:MGI Symbol;Acc:MGI:2183438]
ENSMUSG00000033227	Wnt6	-0.872792	0.00589393	wingless-type MMTV integration site family, member 6 [Source:MGI Symbol;Acc:MGI:98960]
ENSMUSG00000042215	Bag2	-0.873991	0.0255437	BCL2-associated athanogene 2 [Source:MGI Symbol;Acc:MGI:1891254]
ENSMUSG00000066235	Pomgnt2	-0.8771	0.00105933	protein O-linked mannose beta 1,4-N-acetylglucosaminyltransferase 2 [Source:MGI Symbol;Acc:MGI:2143424]
ENSMUSG00000037306	Man1c1	-0.880968	0.0343387	mannosidase, alpha, class 1C, member 1 [Source:MGI Symbol;Acc:MGI:2446214]
ENSMUSG00000022560	Slc52a2	-0.885251	0.00358179	solute carrier protein 52, member 2 [Source:MGI Symbol;Acc:MGI:1289288]
ENSMUSG00000022299	Slc25a32	-0.885428	0.000567861	solute carrier family 25, member 32 [Source:MGI Symbol;Acc:MGI:1917156]
ENSMUSG00000032373	Car12	-0.887517	0.0172096	carbonic anhydrase 12 [Source:MGI Symbol;Acc:MGI:1923709]
ENSMUSG00000039987	Phtf2	-0.888166	0.000286608	putative homeodomain transcription factor 2 [Source:MGI Symbol;Acc:MGI:1916020]
ENSMUSG00000002228	Ppm1j	-0.890956	0.00156842	protein phosphatase 1J [Source:MGI Symbol;Acc:MGI:1919137]
ENSMUSG00000020271	Fbxw11	-0.892131	0.00509696	F-box and WD-40 domain protein 11 [Source:MGI Symbol;Acc:MGI:2144023]
ENSMUSG00000041112	Elmo1	-0.893597	0.0185743	engulfment and cell motility 1 [Source:MGI Symbol;Acc:MGI:2153044]
ENSMUSG00000026355	Mcm6	-0.894974	0.0370231	minichromosome maintenance complex component 6 [Source:MGI Symbol;Acc:MGI:1298227]
ENSMUSG00000022048	Dpysl2	-0.897252	0.0448981	dihydropyrimidinase-like 2 [Source:MGI Symbol;Acc:MGI:1349763]
ENSMUSG00000050410	Tcf19	-0.897963	0.0141662	transcription factor 19 [Source:MGI Symbol;Acc:MGI:103180]
ENSMUSG00000022102	Dok2	-0.898107	0.000571119	docking protein 2 [Source:MGI Symbol;Acc:MGI:1332623]
ENSMUSG00000027399	Il1a	-0.900808	0.00237829	interleukin 1 alpha [Source:MGI Symbol;Acc:MGI:96542]
ENSMUSG00000030431	Tmem238	-0.902059	0.00513799	transmembrane protein 238 [Source:MGI Symbol;Acc:MGI:1922935]
ENSMUSG00000005103	Wdr1	-0.913567	0.0020113	WD repeat domain 1 [Source:MGI Symbol;Acc:MGI:1337100]
ENSMUSG00000022325	Pop1	-0.913797	0.00215628	processing of precursor 1, ribonuclease P/MRP family, (S. cerevisiae) [Source:MGI Symbol;Acc:MGI:1914974]
ENSMUSG00000004085	Map3k20	-0.914427	0.00050147	mitogen-activated protein kinase kinase kinase 20 [Source:MGI Symbol;Acc:MGI:2443258]
ENSMUSG00000029591	Ung	-0.914809	0.00791799	uracil DNA glycosylase [Source:MGI Symbol;Acc:MGI:109352]
ENSMUSG00000032540	Abhd5	-0.916607	0.0227517	abhydrolase domain containing 5 [Source:MGI Symbol;Acc:MGI:1914719]
ENSMUSG00000030447	Cyfip1	-0.916664	0.0334086	cytoplasmic FMR1 interacting protein 1 [Source:MGI Symbol;Acc:MGI:1338801]
ENSMUSG00000062949	Atp11c	-0.9195	0.0140598	ATPase, class VI, type 11C [Source:MGI Symbol;Acc:MGI:1859661]
ENSMUSG00000053192	Mllt11	-0.920392	0.00472065	myeloid/lymphoid or mixed-lineage leukemia; translocated to, 11 [Source:MGI Symbol;Acc:MGI:1929671]
ENSMUSG00000042331	Specc1	-0.921265	0.00126905	sperm antigen with calponin homology and coiled-coil domains 1 [Source:MGI Symbol;Acc:MGI:2442356]
ENSMUSG00000022148	Fyb	-0.932458	0.00473028	FYN binding protein [Source:MGI Symbol;Acc:MGI:1346327]
ENSMUSG00000074238	Ap1ar	-0.934318	0.0343485	adaptor-related protein complex 1 associated regulatory protein [Source:MGI Symbol;Acc:MGI:2384822]
ENSMUSG00000059810	Rgs3	-0.9484	0.0230601	regulator of G-protein signaling 3 [Source:MGI Symbol;Acc:MGI:1354734]
ENSMUSG00000024013	Fgd2	-0.952973	0.0002691	FYVE, RhoGEF and PH domain containing 2 [Source:MGI Symbol;Acc:MGI:1347084]
ENSMUSG00000097145	9230114K14Rik	-0.95593	0.015838	RIKEN cDNA 9230114K14 gene [Source:MGI Symbol;Acc:MGI:3041212]
ENSMUSG00000051978	Erich1	-0.968558	0.0159909	glutamate rich 1 [Source:MGI Symbol;Acc:MGI:3588201]
ENSMUSG00000029174	Tbc1d1	-0.975104	0.0280652	TBC1 domain family, member 1 [Source:MGI Symbol;Acc:MGI:1889508]
ENSMUSG00000059895	Ptp4a3	-0.984639	0.00239658	protein tyrosine phosphatase 4a3 [Source:MGI Symbol;Acc:MGI:1277098]
ENSMUSG00000018906	P4ha2	-0.987743	0.00518782	procollagen-proline, 2-oxoglutarate 4-dioxygenase (proline 4-hydroxylase), alpha II polypeptide [Source:MGI Symbol;Acc:MGI:894286]
ENSMUSG00000029416	Slc15a4	-0.991644	0.000232246	solute carrier family 15, member 4 [Source:MGI Symbol;Acc:MGI:2140796]
ENSMUSG00000038888	Ctu1	-0.992289	0.026667	cytosolic thiouridylase subunit 1 [Source:MGI Symbol;Acc:MGI:2385277]
ENSMUSG00000026447	Pik3c2b	-0.997663	0.0162119	phosphoinositide-3-kinase, class 2, beta polypeptide [Source:MGI Symbol;Acc:MGI:2685045]
ENSMUSG00000025314	Ptprj	-0.998557	0.0434383	protein tyrosine phosphatase, receptor type, J [Source:MGI Symbol;Acc:MGI:104574]
ENSMUSG00000062825	Actg1	-1.00234	0.0369217	actin, gamma, cytoplasmic 1 [Source:MGI Symbol;Acc:MGI:87906]
ENSMUSG00000032507	Fbxl2	-1.00659	0.00107491	F-box and leucine-rich repeat protein 2 [Source:MGI Symbol;Acc:MGI:1919429]
ENSMUSG00000021701	Plk2	-1.00985	0.00524358	polo-like kinase 2 [Source:MGI Symbol;Acc:MGI:1099790]
ENSMUSG00000073910	Mob3b	-1.01329	0.0208453	MOB kinase activator 3B [Source:MGI Symbol;Acc:MGI:2664539]
ENSMUSG00000031442	Mcf2l	-1.01775	0.0436367	mcf.2 transforming sequence-like [Source:MGI Symbol;Acc:MGI:103263]
ENSMUSG00000028789	Azin2	-1.03001	0.000126005	antizyme inhibitor 2 [Source:MGI Symbol;Acc:MGI:2442093]
ENSMUSG00000039206	Daglb	-1.0322	0.00680928	diacylglycerol lipase, beta [Source:MGI Symbol;Acc:MGI:2442032]
ENSMUSG00000040479	Dgkz	-1.0327	0.0149604	diacylglycerol kinase zeta [Source:MGI Symbol;Acc:MGI:1278339]
ENSMUSG00000038180	Spag4	-1.03326	0.000835593	sperm associated antigen 4 [Source:MGI Symbol;Acc:MGI:2444120]
ENSMUSG00000035206	Sppl2b	-1.03389	0.0454381	signal peptide peptidase like 2B [Source:MGI Symbol;Acc:MGI:1920468]
ENSMUSG00000023008	Fmnl3	-1.04563	0.0348826	formin-like 3 [Source:MGI Symbol;Acc:MGI:109569]
ENSMUSG00000045404	Kcnk13	-1.0536	0.00565946	potassium channel, subfamily K, member 13 [Source:MGI Symbol;Acc:MGI:2384976]
ENSMUSG00000065954	Tacc1	-1.05558	0.0335466	transforming, acidic coiled-coil containing protein 1 [Source:MGI Symbol;Acc:MGI:2443510]
ENSMUSG00000020868	Xylt2	-1.05622	0.0321328	xylosyltransferase II [Source:MGI Symbol;Acc:MGI:2444797]
ENSMUSG00000031903	Pla2g15	-1.05866	0.00680591	phospholipase A2, group XV [Source:MGI Symbol;Acc:MGI:2178076]
ENSMUSG00000024968	Rcor2	-1.06441	0.0103044	REST corepressor 2 [Source:MGI Symbol;Acc:MGI:1859854]
ENSMUSG00000044701	Il27	-1.06683	0.0291156	interleukin 27 [Source:MGI Symbol;Acc:MGI:2384409]
ENSMUSG00000096917	2500002B13Rik	-1.07146	0.0181008	RIKEN cDNA 2500002B13 gene [Source:MGI Symbol;Acc:MGI:1925603]
ENSMUSG00000023034	Nr4a1	-1.08462	0.00769915	nuclear receptor subfamily 4, group A, member 1 [Source:MGI Symbol;Acc:MGI:1352454]
ENSMUSG00000030104	Edem1	-1.09324	0.00181175	ER degradation enhancer, mannosidase alpha-like 1 [Source:MGI Symbol;Acc:MGI:2180139]
ENSMUSG00000059588	Calcrl	-1.09863	0.000412452	calcitonin receptor-like [Source:MGI Symbol;Acc:MGI:1926944]
ENSMUSG00000066026	Dhrs3	-1.10421	0.000337449	dehydrogenase/reductase (SDR family) member 3 [Source:MGI Symbol;Acc:MGI:1315215]
ENSMUSG00000055184	Fam72a	-1.10563	0.000378229	family with sequence similarity 72, member A [Source:MGI Symbol;Acc:MGI:1919669]
ENSMUSG00000056220	Pla2g4a	-1.10944	0.00196332	phospholipase A2, group IVA (cytosolic, calcium-dependent) [Source:MGI Symbol;Acc:MGI:1195256]
ENSMUSG00000021133	Susd6	-1.1144	0.0142725	sushi domain containing 6 [Source:MGI Symbol;Acc:MGI:2444661]
ENSMUSG00000021025	Nfkbia	-1.11723	0.000208009	nuclear factor of kappa light polypeptide gene enhancer in B cells inhibitor, alpha [Source:MGI Symbol;Acc:MGI:104741]
ENSMUSG00000015112	Slc25a13	-1.12116	0.00172904	solute carrier family 25 (mitochondrial carrier, adenine nucleotide translocator), member 13 [Source:MGI Symbol;Acc:MGI:1354721]
ENSMUSG00000022768	Ccdc116	-1.12784	0.0472928	coiled-coil domain containing 116 [Source:MGI Symbol;Acc:MGI:1924122]
ENSMUSG00000051124	Gimap9	-1.13191	0.00590809	GTPase, IMAP family member 9 [Source:MGI Symbol;Acc:MGI:3511744]
ENSMUSG00000022304	Dpys	-1.135	0.0197278	dihydropyrimidinase [Source:MGI Symbol;Acc:MGI:1928679]
ENSMUSG00000054293	A630033H20Rik	-1.13642	0.0132531	RIKEN cDNA A630033H20 gene [Source:MGI Symbol;Acc:MGI:2441814]
ENSMUSG00000022377	Asap1	-1.1436	0.0434145	ArfGAP with SH3 domain, ankyrin repeat and PH domain1 [Source:MGI Symbol;Acc:MGI:1342335]
ENSMUSG00000050272	Dscam	-1.14622	0.0321146	DS cell adhesion molecule [Source:MGI Symbol;Acc:MGI:1196281]
ENSMUSG00000035378	Shq1	-1.14764	0.000922494	SHQ1 homolog (S. cerevisiae) [Source:MGI Symbol;Acc:MGI:1919421]
ENSMUSG00000040026	Saa3	-1.1547	0.0334086	serum amyloid A 3 [Source:MGI Symbol;Acc:MGI:98223]
ENSMUSG00000032688	Malt1	-1.1665	0.000624519	MALT1 paracaspase [Source:MGI Symbol;Acc:MGI:2445027]
ENSMUSG00000085295	4930430E12Rik	-1.16917	0.0026839	RIKEN cDNA 4930430E12 gene [Source:MGI Symbol;Acc:MGI:1918889]
ENSMUSG00000033182	Kbtbd12	-1.17641	0.0130418	kelch repeat and BTB (POZ) domain containing 12 [Source:MGI Symbol;Acc:MGI:1918481]
ENSMUSG00000059994	Fcrl1	-1.18136	9.1714e-05	Fc receptor-like 1 [Source:MGI Symbol;Acc:MGI:2442862]
ENSMUSG00000045664	Cdc42ep2	-1.19003	0.00590809	CDC42 effector protein (Rho GTPase binding) 2 [Source:MGI Symbol;Acc:MGI:1929744]
ENSMUSG00000032220	Myo1e	-1.19801	0.0393984	myosin IE [Source:MGI Symbol;Acc:MGI:106621]
ENSMUSG00000042498	D330045A20Rik	-1.20316	0.00174876	RIKEN cDNA D330045A20 gene [Source:MGI Symbol;Acc:MGI:2147848]
ENSMUSG00000023106	Denr	-1.2063	0.00624416	density-regulated protein [Source:MGI Symbol;Acc:MGI:1915434]
ENSMUSG00000024399	Ltb	-1.20907	0.0278655	lymphotoxin B [Source:MGI Symbol;Acc:MGI:104796]
ENSMUSG00000045502	Hcar2	-1.20929	0.00181175	hydroxycarboxylic acid receptor 2 [Source:MGI Symbol;Acc:MGI:1933383]
ENSMUSG00000024812	Tjp2	-1.22436	0.0387482	tight junction protein 2 [Source:MGI Symbol;Acc:MGI:1341872]
ENSMUSG00000022303	Dcstamp	-1.22447	0.00115097	dendrocyte expressed seven transmembrane protein [Source:MGI Symbol;Acc:MGI:1923016]
ENSMUSG00000021759	Plpp1	-1.22631	0.000238058	phospholipid phosphatase 1 [Source:MGI Symbol;Acc:MGI:108412]
ENSMUSG00000092035	Peg10	-1.2333	0.0162119	paternally expressed 10 [Source:MGI Symbol;Acc:MGI:2157785]
ENSMUSG00000031367	Ap1s2	-1.24225	1.4518e-05	adaptor-related protein complex 1, sigma 2 subunit [Source:MGI Symbol;Acc:MGI:1889383]
ENSMUSG00000020057	Dram1	-1.24303	0.00077241	DNA-damage regulated autophagy modulator 1 [Source:MGI Symbol;Acc:MGI:1918962]
ENSMUSG00000000915	Hip1r	-1.24415	0.00475713	huntingtin interacting protein 1 related [Source:MGI Symbol;Acc:MGI:1352504]
ENSMUSG00000001228	Uhrf1	-1.2475	0.0196648	ubiquitin-like, containing PHD and RING finger domains, 1 [Source:MGI Symbol;Acc:MGI:1338889]
ENSMUSG00000041515	Irf8	-1.25172	0.00467006	interferon regulatory factor 8 [Source:MGI Symbol;Acc:MGI:96395]
ENSMUSG00000062980	Cped1	-1.25615	3.82014e-05	cadherin-like and PC-esterase domain containing 1 [Source:MGI Symbol;Acc:MGI:2444814]
ENSMUSG00000036526	Card11	-1.25652	0.0320279	caspase recruitment domain family, member 11 [Source:MGI Symbol;Acc:MGI:1916978]
ENSMUSG00000032369	Plscr1	-1.26162	0.00210344	phospholipid scramblase 1 [Source:MGI Symbol;Acc:MGI:893575]
ENSMUSG00000029833	Trim24	-1.27516	0.00210344	tripartite motif-containing 24 [Source:MGI Symbol;Acc:MGI:109275]
ENSMUSG00000014778	Fhod1	-1.28585	0.0456654	formin homology 2 domain containing 1 [Source:MGI Symbol;Acc:MGI:2679008]
ENSMUSG00000031015	Swap70	-1.28603	0.00590809	SWA-70 protein [Source:MGI Symbol;Acc:MGI:1298390]
ENSMUSG00000030321	Efcab12	-1.2986	0.0235277	EF-hand calcium binding domain 12 [Source:MGI Symbol;Acc:MGI:2681834]
ENSMUSG00000020658	Efr3b	-1.30439	0.00771077	EFR3 homolog B [Source:MGI Symbol;Acc:MGI:2444851]
ENSMUSG00000035860	Cdhr3	-1.31098	0.0010104	cadherin-related family member 3 [Source:MGI Symbol;Acc:MGI:1916014]
ENSMUSG00000004698	Hdac9	-1.31544	2.22314e-05	histone deacetylase 9 [Source:MGI Symbol;Acc:MGI:1931221]
ENSMUSG00000044968	Napepld	-1.31903	1.31497e-05	N-acyl phosphatidylethanolamine phospholipase D [Source:MGI Symbol;Acc:MGI:2140885]
ENSMUSG00000074141	Il4i1	-1.33396	0.00485574	interleukin 4 induced 1 [Source:MGI Symbol;Acc:MGI:109552]
ENSMUSG00000061589	Dot1l	-1.34391	0.0458899	DOT1-like, histone H3 methyltransferase (S. cerevisiae) [Source:MGI Symbol;Acc:MGI:2143886]
ENSMUSG00000022246	Rai14	-1.35899	5.03748e-05	retinoic acid induced 14 [Source:MGI Symbol;Acc:MGI:1922896]
ENSMUSG00000029276	Glmn	-1.36158	0.00210344	glomulin, FKBP associated protein [Source:MGI Symbol;Acc:MGI:2141180]
ENSMUSG00000031138	F9	-1.37128	0.010933	coagulation factor IX [Source:MGI Symbol;Acc:MGI:88384]
ENSMUSG00000042476	Abcb4	-1.37338	0.000657672	ATP-binding cassette, sub-family B (MDR/TAP), member 4 [Source:MGI Symbol;Acc:MGI:97569]
ENSMUSG00000020282	Rhbdf1	-1.3741	0.00714604	rhomboid 5 homolog 1 [Source:MGI Symbol;Acc:MGI:104328]
ENSMUSG00000031778	Cx3cl1	-1.38085	0.0141755	chemokine (C-X3-C motif) ligand 1 [Source:MGI Symbol;Acc:MGI:1097153]
ENSMUSG00000019838	Slc16a10	-1.39034	0.000449998	solute carrier family 16 (monocarboxylic acid transporters), member 10 [Source:MGI Symbol;Acc:MGI:1919722]
ENSMUSG00000035107	Dcbld2	-1.39362	0.0259281	discoidin, CUB and LCCL domain containing 2 [Source:MGI Symbol;Acc:MGI:1920629]
ENSMUSG00000037110	Ralgapa2	-1.40745	0.0211574	Ral GTPase activating protein, alpha subunit 2 (catalytic) [Source:MGI Symbol;Acc:MGI:3036245]
ENSMUSG00000038459	Abhd17c	-1.41115	3.31144e-05	abhydrolase domain containing 17C [Source:MGI Symbol;Acc:MGI:1917428]
ENSMUSG00000070462	Mesdc1	-1.41766	0.00150202	mesoderm development candidate 1 [Source:MGI Symbol;Acc:MGI:1891420]
ENSMUSG00000040274	Cdk6	-1.423	0.00162869	cyclin-dependent kinase 6 [Source:MGI Symbol;Acc:MGI:1277162]
ENSMUSG00000050578	Mmp13	-1.45364	0.00203261	matrix metallopeptidase 13 [Source:MGI Symbol;Acc:MGI:1340026]
ENSMUSG00000035004	Igsf6	-1.46331	0.00220742	immunoglobulin superfamily, member 6 [Source:MGI Symbol;Acc:MGI:1891393]
ENSMUSG00000033684	Qsox1	-1.48015	1.55564e-05	quiescin Q6 sulfhydryl oxidase 1 [Source:MGI Symbol;Acc:MGI:1330818]
ENSMUSG00000047786	Lix1	-1.48022	0.000689128	limb and CNS expressed 1 [Source:MGI Symbol;Acc:MGI:1913893]
ENSMUSG00000036533	Cdc42ep3	-1.48728	1.43447e-05	CDC42 effector protein (Rho GTPase binding) 3 [Source:MGI Symbol;Acc:MGI:2384718]
ENSMUSG00000021200	Asb2	-1.50501	0.0183871	ankyrin repeat and SOCS box-containing 2 [Source:MGI Symbol;Acc:MGI:1929743]
ENSMUSG00000050549	5730508B09Rik	-1.50961	5.03331e-05	RIKEN cDNA 5730508B09 gene [Source:MGI Symbol;Acc:MGI:1917867]
ENSMUSG00000026921	Egfl7	-1.51459	0.0033368	EGF-like domain 7 [Source:MGI Symbol;Acc:MGI:2449923]
ENSMUSG00000021876	Rnase4	-1.52325	0.000601083	ribonuclease, RNase A family 4 [Source:MGI Symbol;Acc:MGI:1926217]
ENSMUSG00000019947	Arid5b	-1.52685	0.0169431	AT rich interactive domain 5B (MRF1-like) [Source:MGI Symbol;Acc:MGI:2175912]
ENSMUSG00000004266	Ptpn6	-1.527	0.00012979	protein tyrosine phosphatase, non-receptor type 6 [Source:MGI Symbol;Acc:MGI:96055]
ENSMUSG00000078815	Cacng6	-1.52716	4.58547e-05	calcium channel, voltage-dependent, gamma subunit 6 [Source:MGI Symbol;Acc:MGI:1859168]
ENSMUSG00000054263	Lifr	-1.52745	3.40666e-05	leukemia inhibitory factor receptor [Source:MGI Symbol;Acc:MGI:96788]
ENSMUSG00000040950	Mgl2	-1.53253	0.000239054	macrophage galactose N-acetyl-galactosamine specific lectin 2 [Source:MGI Symbol;Acc:MGI:2385729]
ENSMUSG00000005583	Mef2c	-1.53795	0.000567861	myocyte enhancer factor 2C [Source:MGI Symbol;Acc:MGI:99458]
ENSMUSG00000031137	Fgf13	-1.54168	2.80742e-05	fibroblast growth factor 13 [Source:MGI Symbol;Acc:MGI:109178]
ENSMUSG00000107585	3300002P13Rik	-1.56132	0.00117966	RIKEN cDNA 3300002P13 gene [Source:MGI Symbol;Acc:MGI:1917480]
ENSMUSG00000043648	Pld6	-1.56315	0.000597572	phospholipase D family, member 6 [Source:MGI Symbol;Acc:MGI:2687283]
ENSMUSG00000045730	Adrb2	-1.5694	9.4211e-05	adrenergic receptor, beta 2 [Source:MGI Symbol;Acc:MGI:87938]
ENSMUSG00000015950	Ncf1	-1.57665	0.00789823	neutrophil cytosolic factor 1 [Source:MGI Symbol;Acc:MGI:97283]
ENSMUSG00000035314	Gdpd5	-1.58997	0.0201138	glycerophosphodiester phosphodiesterase domain containing 5 [Source:MGI Symbol;Acc:MGI:2686926]
ENSMUSG00000028538	St3gal3	-1.60957	1.84324e-05	ST3 beta-galactoside alpha-2,3-sialyltransferase 3 [Source:MGI Symbol;Acc:MGI:1316659]
ENSMUSG00000022475	Hdac7	-1.61875	0.0126278	histone deacetylase 7 [Source:MGI Symbol;Acc:MGI:1891835]
ENSMUSG00000041797	Abca9	-1.62355	5.20046e-05	ATP-binding cassette, sub-family A (ABC1), member 9 [Source:MGI Symbol;Acc:MGI:2386796]
ENSMUSG00000030156	Cd69	-1.62891	0.00147385	CD69 antigen [Source:MGI Symbol;Acc:MGI:88343]
ENSMUSG00000000555	Itga5	-1.63591	0.0065474	integrin alpha 5 (fibronectin receptor alpha) [Source:MGI Symbol;Acc:MGI:96604]
ENSMUSG00000034731	Dgkh	-1.63671	0.0017523	diacylglycerol kinase, eta [Source:MGI Symbol;Acc:MGI:2444188]
ENSMUSG00000009654	Oit3	-1.63826	0.00016352	oncoprotein induced transcript 3 [Source:MGI Symbol;Acc:MGI:1201782]
ENSMUSG00000027134	Lpcat4	-1.65031	0.000273626	lysophosphatidylcholine acyltransferase 4 [Source:MGI Symbol;Acc:MGI:2138993]
ENSMUSG00000085316	D330050G23Rik	-1.66888	0.00297114	RIKEN cDNA D330050G23 gene [Source:MGI Symbol;Acc:MGI:2445155]
ENSMUSG00000029254	Stap1	-1.68444	3.5147e-05	signal transducing adaptor family member 1 [Source:MGI Symbol;Acc:MGI:1926193]
ENSMUSG00000022836	Mylk	-1.69206	0.000220513	myosin, light polypeptide kinase [Source:MGI Symbol;Acc:MGI:894806]
ENSMUSG00000020841	Cpd	-1.6936	0.0108201	carboxypeptidase D [Source:MGI Symbol;Acc:MGI:107265]
ENSMUSG00000026090	2010300C02Rik	-1.70969	0.00267295	RIKEN cDNA 2010300C02 gene [Source:MGI Symbol;Acc:MGI:1919347]
ENSMUSG00000028396	2310002L09Rik	-1.71287	0.0185787	RIKEN cDNA 2310002L09 gene [Source:MGI Symbol;Acc:MGI:1916780]
ENSMUSG00000023367	Tmem176a	-1.72057	0.000152558	transmembrane protein 176A [Source:MGI Symbol;Acc:MGI:1913308]
ENSMUSG00000016528	Mapkapk2	-1.72141	0.000922494	MAP kinase-activated protein kinase 2 [Source:MGI Symbol;Acc:MGI:109298]
ENSMUSG00000027009	Itga4	-1.72757	8.08598e-05	integrin alpha 4 [Source:MGI Symbol;Acc:MGI:96603]
ENSMUSG00000037405	Icam1	-1.72849	1.31144e-05	intercellular adhesion molecule 1 [Source:MGI Symbol;Acc:MGI:96392]
ENSMUSG00000021624	Cd180	-1.75063	0.000164982	CD180 antigen [Source:MGI Symbol;Acc:MGI:1194924]
ENSMUSG00000097418	Mir155hg	-1.75552	0.0480795	Mir155 host gene (non-protein coding) [Source:MGI Symbol;Acc:MGI:5477161]
ENSMUSG00000015340	Cybb	-1.75782	3.82014e-05	cytochrome b-245, beta polypeptide [Source:MGI Symbol;Acc:MGI:88574]
ENSMUSG00000027130	Slc12a6	-1.75994	0.00463378	solute carrier family 12, member 6 [Source:MGI Symbol;Acc:MGI:2135960]
ENSMUSG00000032578	Cish	-1.76154	0.00278284	cytokine inducible SH2-containing protein [Source:MGI Symbol;Acc:MGI:103159]
ENSMUSG00000035164	Zc3h12c	-1.76515	7.39535e-06	zinc finger CCCH type containing 12C [Source:MGI Symbol;Acc:MGI:3026959]
ENSMUSG00000099974	Bcl2a1d	-1.78259	0.00714604	B cell leukemia/lymphoma 2 related protein A1d [Source:MGI Symbol;Acc:MGI:1278325]
ENSMUSG00000019850	Tnfaip3	-1.78406	1.31497e-05	tumor necrosis factor, alpha-induced protein 3 [Source:MGI Symbol;Acc:MGI:1196377]
ENSMUSG00000043008	Klhl6	-1.82598	5.19294e-06	kelch-like 6 [Source:MGI Symbol;Acc:MGI:2686922]
ENSMUSG00000045414	1190002N15Rik	-1.83986	7.92352e-05	RIKEN cDNA 1190002N15 gene [Source:MGI Symbol;Acc:MGI:1916111]
ENSMUSG00000021880	Rnase6	-1.83998	0.000193344	ribonuclease, RNase A family, 6 [Source:MGI Symbol;Acc:MGI:1925666]
ENSMUSG00000026819	Slc25a25	-1.8469	0.000264818	solute carrier family 25 (mitochondrial carrier, phosphate carrier), member 25 [Source:MGI Symbol;Acc:MGI:1915913]
ENSMUSG00000026414	Tnnt2	-1.85888	1.17121e-05	troponin T2, cardiac [Source:MGI Symbol;Acc:MGI:104597]
ENSMUSG00000032487	Ptgs2	-1.86562	0.000108174	prostaglandin-endoperoxide synthase 2 [Source:MGI Symbol;Acc:MGI:97798]
ENSMUSG00000018930	Ccl4	-1.875	0.000377362	chemokine (C-C motif) ligand 4 [Source:MGI Symbol;Acc:MGI:98261]
ENSMUSG00000063234	Gpr84	-1.89649	1.31144e-05	G protein-coupled receptor 84 [Source:MGI Symbol;Acc:MGI:1934129]
ENSMUSG00000039735	Fnbp1l	-1.91283	3.67251e-06	formin binding protein 1-like [Source:MGI Symbol;Acc:MGI:1925642]
ENSMUSG00000050271	Prag1	-1.93497	0.0063546	PEAK1 related kinase activating pseudokinase 1 [Source:MGI Symbol;Acc:MGI:1196223]
ENSMUSG00000029810	Tmem176b	-1.94418	0.000208009	transmembrane protein 176B [Source:MGI Symbol;Acc:MGI:1916348]
ENSMUSG00000020589	Fam49a	-1.94478	5.55878e-05	family with sequence similarity 49, member A [Source:MGI Symbol;Acc:MGI:1261783]
ENSMUSG00000071042	Rasgrp3	-1.94487	0.000405011	RAS, guanyl releasing protein 3 [Source:MGI Symbol;Acc:MGI:3028579]
ENSMUSG00000046841	Ckap4	-1.95751	0.00371492	cytoskeleton-associated protein 4 [Source:MGI Symbol;Acc:MGI:2444926]
ENSMUSG00000029822	Osbpl3	-1.96225	5.19289e-06	oxysterol binding protein-like 3 [Source:MGI Symbol;Acc:MGI:1918970]
ENSMUSG00000024401	Tnf	-1.96845	0.000762789	tumor necrosis factor [Source:MGI Symbol;Acc:MGI:104798]
ENSMUSG00000033066	Gas7	-1.98954	0.00597645	growth arrest specific 7 [Source:MGI Symbol;Acc:MGI:1202388]
ENSMUSG00000056888	Glipr1	-2.00063	0.000111973	GLI pathogenesis-related 1 (glioma) [Source:MGI Symbol;Acc:MGI:1920940]
ENSMUSG00000035235	Trim13	-2.00492	0.000172436	tripartite motif-containing 13 [Source:MGI Symbol;Acc:MGI:1913847]
ENSMUSG00000044162	Tnip3	-2.01782	1.31497e-05	TNFAIP3 interacting protein 3 [Source:MGI Symbol;Acc:MGI:3041165]
ENSMUSG00000070738	Dgkd	-2.02677	6.456e-05	diacylglycerol kinase, delta [Source:MGI Symbol;Acc:MGI:2138334]
ENSMUSG00000055541	Lair1	-2.0766	7.18285e-05	leukocyte-associated Ig-like receptor 1 [Source:MGI Symbol;Acc:MGI:105492]
ENSMUSG00000037411	Serpine1	-2.10236	6.456e-05	serine (or cysteine) peptidase inhibitor, clade E, member 1 [Source:MGI Symbol;Acc:MGI:97608]
ENSMUSG00000030257	Srgap3	-2.11075	0.00120324	SLIT-ROBO Rho GTPase activating protein 3 [Source:MGI Symbol;Acc:MGI:2152938]
ENSMUSG00000030228	Pik3c2g	-2.16634	6.84856e-06	phosphatidylinositol 3-kinase, C2 domain containing, gamma polypeptide [Source:MGI Symbol;Acc:MGI:1203730]
ENSMUSG00000022010	Tsc22d1	-2.31084	1.31144e-05	TSC22 domain family, member 1 [Source:MGI Symbol;Acc:MGI:109127]
ENSMUSG00000024754	Tmem2	-2.38894	0.000801532	transmembrane protein 2 [Source:MGI Symbol;Acc:MGI:1890373]
ENSMUSG00000000982	Ccl3	-2.42189	6.04932e-05	chemokine (C-C motif) ligand 3 [Source:MGI Symbol;Acc:MGI:98260]
ENSMUSG00000051457	Spn	-2.48765	0.000193344	sialophorin [Source:MGI Symbol;Acc:MGI:98384]
ENSMUSG00000003617	Cp	-2.49039	2.74039e-07	ceruloplasmin [Source:MGI Symbol;Acc:MGI:88476]
ENSMUSG00000090386	Mir99ahg	-2.51153	0.00215628	Mir99a and Mirlet7c-1 host gene (non-protein coding) [Source:MGI Symbol;Acc:MGI:1919929]
ENSMUSG00000028634	Hivep3	-2.53186	0.00147385	human immunodeficiency virus type I enhancer binding protein 3 [Source:MGI Symbol;Acc:MGI:106589]
ENSMUSG00000024669	Cd5	-2.7464	1.58338e-05	CD5 antigen [Source:MGI Symbol;Acc:MGI:88340]
ENSMUSG00000033174	Mgll	-2.75468	3.67251e-06	monoglyceride lipase [Source:MGI Symbol;Acc:MGI:1346042]
ENSMUSG00000015568	Lpl	-2.79784	4.23032e-06	lipoprotein lipase [Source:MGI Symbol;Acc:MGI:96820]
ENSMUSG00000028459	Cd72	-2.90458	3.01101e-08	CD72 antigen [Source:MGI Symbol;Acc:MGI:88345]
ENSMUSG00000067577	A430093F15Rik	-3.06857	9.19607e-07	RIKEN cDNA A430093F15 gene [Source:MGI Symbol;Acc:MGI:2685520]
ENSMUSG00000041695	Kcnj2	-3.1294	4.05591e-07	potassium inwardly-rectifying channel, subfamily J, member 2 [Source:MGI Symbol;Acc:MGI:104744]
ENSMUSG00000076617	Ighm	-3.19097	2.49815e-08	immunoglobulin heavy constant mu [Source:MGI Symbol;Acc:MGI:96448]
ENSMUSG00000038963	Slco4a1	-3.33394	4.51585e-06	solute carrier organic anion transporter family, member 4a1 [Source:MGI Symbol;Acc:MGI:1351866]
ENSMUSG00000053063	Clec12a	-3.4925	5.92895e-07	C-type lectin domain family 12, member a [Source:MGI Symbol;Acc:MGI:3040968]
ENSMUSG00000022747	St3gal6	-3.80897	1.34662e-06	ST3 beta-galactoside alpha-2,3-sialyltransferase 6 [Source:MGI Symbol;Acc:MGI:1888707]
ENSMUSG00000000489	Pdgfb	-4.38489	5.70091e-07	platelet derived growth factor, B polypeptide [Source:MGI Symbol;Acc:MGI:97528]
ENSMUSG00000031722	Hp	-4.57576	3.47572e-07	haptoglobin [Source:MGI Symbol;Acc:MGI:96211]

## Sheet: Effect of ITI-214 on LPS
Inhibition of calcium-calmodulin-dependent phosphodiesterase (PDE1) suppresses inflammatory responses
Jennifer J. O’Brien, James P. O'Callaghan, Diane Miller, Suman Chalgeri, Lawrence P. Wennogle, Robert E. Davis, Gretchen L. Snyder, and Joseph P. Hendrick
Differentially Expressed Genes List
50 ng/ml LPS vs 50 ng/ml LPS + 10 uM ITI-214 treated BV2 cells
Compared to LPS vs Vehicle
	DEG changed with LPS vs LPS+ITI-214 (prev worksheet)		DEG increased with LPS vs Vehicle, decreased with LPS vs LPS+ITI-214		DEG decreased with LPS vs Vehicle, increased with LPS vs LPS+ITI-214		DEG increased with LPS vs Vehicle, further increased with LPS vs LPS+ITI-214		DEG decreased with LPS vs Vehicle, further decreased with LPS vs LPS+ITI-214		LPS not different from vehicle but LPS different from LPS+ITI-214
	1190002N15Rik		1190002N15Rik		1700109G14Rik		1700030N03Rik		2310002L09Rik		2010300C02Rik
	1700030N03Rik		2010111I01Rik		2610008E11Rik		1700128A07Rik		Abca9		2210408F21Rik
	1700109G14Rik		4632415L05Rik		Arhgap18		9030624G23Rik		Ank		2310033P09Rik
	1700128A07Rik		4930430E12Rik		Arl4c		A530032D15Rik		Ap1s2		2410006H16Rik
	2010111I01Rik		5730508B09Rik		Arrdc3		AA467197		Cdc45		2500002B13Rik
	2010300C02Rik		A430093F15Rik		Bank1		Adora2b		Cdc6		3300002P13Rik
	2210408F21Rik		A630033H20Rik		C5ar2		Apobec1		Chaf1b		4930486L24Rik
	2310002L09Rik		Abhd17c		Cbx8		Aqp9		Daglb		5830444B04Rik
	2310033P09Rik		Adam17		Ccr1		Arrdc4		Dgkg		9230114K14Rik
	2410006H16Rik		Arhgef3		Cd28		Atp8b4		Dna2		Abca1
	2500002B13Rik		Arid5b		Cd300lb		Cars		Dscam		Abcb4
	2610008E11Rik		Asb2		Cerk		Casp8		Dtl		Abhd5
	3300002P13Rik		Atf3		Coq8a		Ccdc171		Exo1		Abtb1
	4632415L05Rik		Bcl2a1d		Crebrf		Ccr5		Fam212b		Acot2
	4930430E12Rik		Bloc1s6		Cxcr2		Ccrl2		Fbxl2		Acsbg1
	4930486L24Rik		Car2		Cxcr4		Cd14		Hells		Actg1
	5730508B09Rik		Ccl3		Cytip		Cd274		Impa2		Adam8
	5830444B04Rik		Ccl4		Emp1		Cd86		Kcnk13		Adap1
	9030624G23Rik		Cd69		Entpd1		Chac1		Klhl6		Adpgk
	9230114K14Rik		Cd72		Eps8		Cldn12		Kmo		Adrb2
	A430093F15Rik		Cdc42ep2		Fbxo32		Cmpk2		Lifr		Ahcy
	A530032D15Rik		Cish		Fcgr3		Crem		Man1c1		Ahnak
	A630033H20Rik		Clec12a		Fos		Cxcl3		Mcm8		Aifm2
	AA467197		Cp		Frat1		Dcun1d3		Mfng		Akap10
	Abca1		Cpd		Gad1-ps		Ddit3		Mgl2		Alg2
	Abca9		Cx3cl1		Gm16201		Enthd1		Mms22l		Alox5ap
	Abcb4		Cx3cr1		Gm7125		Fam129a		Pola1		Amdhd2
	Abhd17c		Cybb		H60b		Fbxo28		Pold1		Amz2
	Abhd5		Denr		Hes1		Fcgr4		Pomgnt2		Angptl6
	Abtb1		Dgkh		Hid1		Fth1		Prkag2		Ankrd27
	Acot2		Dhrs3		Il1r2		Gbp2b		Rasgrp3		Antxr2
	Acsbg1		Dlgap4		Kdsr		Gbp4		Rbfa		Ap1ar
	Actg1		Dpep2		Klf10		Gcnt2		Slc35g1		Ap5s1
	Adam17		Dr1		Klhl24		Gm11427		Snx25		Arhgap12
	Adam8		Dram1		Mafb		Gm14275		Tcf19		Arl14ep
	Adap1		Dusp16		Map2k6		Gm20400		Tmem238		Armc6
	Adora2b		Ell2		Med12l		Gm26809		Ubac2		Arsg
	Adpgk		Erich1		Mettl7a1		Gm29371		Ung		Asap1
	Adrb2		Fam49a		Mr1		Gm5431		Wdhd1		Atad3a
	Ahcy		Fgr		Net1		Gm5960		Wdr76		Atf4
	Ahnak		Fnbp1l		Nr1d2		Gm6634				Atg4c
	Aifm2		Fyb		Pik3ip1		Gm7247				Atp11b
	Akap10		Gadd45a		Rasa2		Gm7609				Atp11c
	Alg2		Gas7		Rell1		Gpat3				Azin2
	Alox5ap		Gimap9		Rnd3		Gtpbp2				B630019K06Rik
	Amdhd2		Gk		Rps3a2		Hdc				Bach1
	Amz2		Gpr84		Rufy4		Herc6				Bag2
	Angptl6		Hcar2		S1pr1		Ifit1				BC022687
	Ank		Hip1r		Sash3		Ifit1bl1				Bend6
	Ankrd27		Hivep3		Serpinb8		Ifit2				Blcap
	Antxr2		Hp		Sigirr		Ifit3				Blnk
	Ap1ar		Icam1		Slc37a2		Ifit3b				Bmp2k
	Ap1s2		Icosl		St6gal1		Ifitm6				Bop1
	Ap5s1		Igsf6		Stk17b		Il15				Btg1
	Apobec1		Il1a		Tlr5		Il1rn				Cacng6
	Aqp9		Il27		Tm6sf1		Il21r				Calcrl
	Arhgap12		Il4i1		Tmem119		Il23a				Cald1
	Arhgap18		Irak2		Tmem65		Irf9				Car12
	Arhgef3		Irak3		Tmem86a		Irgm2				Car6
	Arid5b		Irf8		Tob1		Isg15				Card11
	Arl14ep		Itga4		Trp53inp1		Isg20				Carhsp1
	Arl4c		Itga5		Tsc22d3		Jak2				Carmil1
	Armc6		Junb		Txndc16		Jdp2				Ccdc116
	Arrdc3		Lacc1		Vav3		Kat2b				Ccdc181
	Arrdc4		Lix1		Ypel3		Klf6				Ccdc186
	Arsg		Malt1				Klra2				Ccpg1os
	Asap1		Map3k20				Leprotl1				Cd164
	Asb2		Mapkapk2				Lgals8				Cd180
	Atad3a		Mir155hg				Lif				Cd300ld
	Atf3		Mmp13				Ly6a				Cd300ld2
	Atf4		Myo1e				Ly6c1				Cd300lf
	Atg4c		Napepld				Ly6c2				Cd33
	Atp11b		Nfkbia				Ly96				Cd5
	Atp11c		Osbpl3				Mthfd2				Cd80
	Atp8b4		Pik3c2g				Mxd1				Cd83
	Azin2		Plek				Naip2				Cd93
	B630019K06Rik		Plk2				Neu3				Cdc42ep3
	Bach1		Plscr1				Neurl3				Cdhr3
	Bag2		Ptgs2				Nupr1				Cdk14
	Bank1		Ptpn6				Oasl1				Cdk2ap2
	BC022687		Ptprj				Osm				Cdk6
	Bcl2a1d		Qsox1				Pde4b				Cdkl2
	Bend6		Ralgapa2				Pdzk1ip1				Cdr2
	Blcap		Rffl				Peli1				Cebpg
	Blnk		Rnase6				Pla1a				Celf4
	Bloc1s6		Saa3				Prmt2				Cenpc1
	Bmp2k		Serpine1				Procr				Cfp
	Bop1		Slc11a2				Pstpip1				Cirbp
	Btg1		Slc2a6				Rab20				Cited2
	C5ar2		Slc4a7				Rnf135				Ckap4
	Cacng6		Socs3				Rsad2				Clec4d
	Calcrl		Spn				Slc11a1				Cnnm2
	Cald1		St3gal3				Slc37a3				Cnr2
	Car12		St3gal6				Slc7a11				Col4a3bp
	Car2		Stap1				Slc7a15				Cox10
	Car6		Stk38l				Slfn1				Cped1
	Card11		Susd6				Smim3				Crtac1
	Carhsp1		Tifa				Smox				Csgalnact2
	Carmil1		Tmem176a				Sp140				Csnk1g3
	Cars		Tmem176b				Sqstm1				Ctla2a
	Casp8		Tmem2				Srgn				Ctla2b
	Cbx8		Tmem38b				Stoml1				Ctsd
	Ccdc116		Tnf				Stxbp3				Ctu1
	Ccdc171		Tnfaip3				Tdrd9				Cyb561a3
	Ccdc181		Tnip3				Tgm2				Cyb5r1
	Ccdc186		Tnnt2				Tlr6				Cyb5rl
	Ccl3		Trim13				Tmem140				Cyfip1
	Ccl4		Uba6				Tnfsf10				Cyth1
	Ccpg1os		Wdr1				Trem1				D030028A08Rik
	Ccr1		Wnt6				Trib1				D2Bwg1423e
	Ccr5		Xylt2				Trib3				D330045A20Rik
	Ccrl2		Zc3h12c				Trim25				D330050G23Rik
	Cd14						Ttc39b				D6Wsu163e
	Cd164						Zcchc6				Daam1
	Cd180						Zfp658				Dap
	Cd274										Dcbld2
	Cd28										Dcstamp
	Cd300lb										Dctd
	Cd300ld										Ddit4
	Cd300ld2										Ddx31
	Cd300lf										Ddx56
	Cd33										Dedd2
	Cd5										Dennd1b
	Cd69										Dgat1
	Cd72										Dgkd
	Cd80										Dgkz
	Cd83										Dhrs9
	Cd86										Diaph3
	Cd93										Diexf
	Cdc42ep2										Dnajb9
	Cdc42ep3										Dnase1l1
	Cdc45										Dner
	Cdc6										Dok2
	Cdhr3										Dok3
	Cdk14										Dot1l
	Cdk2ap2										Dpys
	Cdk6										Dpysl2
	Cdkl2										Dusp1
	Cdr2										Dusp2
	Cebpg										Dusp3
	Celf4										Dusp5
	Cenpc1										Dusp6
	Cerk										Edem1
	Cfp										Edem2
	Chac1										Edil3
	Chaf1b										Efcab12
	Cirbp										Efr3b
	Cish										Egfl7
	Cited2										Eid1
	Ckap4										Eif4ebp1
	Cldn12										Elmo1
	Clec12a										Elmod2
	Clec4d										Emp2
	Cmpk2										Endod1
	Cnnm2										Entpd6
	Cnr2										Epn2
	Col4a3bp										Esd
	Coq8a										Etfbkmt
	Cox10										Etv1
	Cp										Eva1b
	Cpd										Exosc2
	Cped1										F9
	Crebrf										Fam126a
	Crem										Fam210b
	Crtac1										Fam63a
	Csgalnact2										Fam63b
	Csnk1g3										Fam72a
	Ctla2a										Fance
	Ctla2b										Fastkd1
	Ctsd										Fbxo31
	Ctu1										Fbxw11
	Cx3cl1										Fcrl1
	Cx3cr1										Fem1c
	Cxcl3										Fez2
	Cxcr2										Fgd2
	Cxcr4										Fgd4
	Cyb561a3										Fgf13
	Cyb5r1										Fhod1
	Cyb5rl										Flot1
	Cybb										Fmnl3
	Cyfip1										Fosl2
	Cyth1										Ftl1
	Cytip										Fubp1
	D030028A08Rik										Gale
	D2Bwg1423e										Gart
	D330045A20Rik										Gas2
	D330050G23Rik										Gatsl3
	D6Wsu163e										Gdpd5
	Daam1										Gemin8
	Daglb										Gk5
	Dap										Gla
	Dcbld2										Glce
	Dcstamp										Glipr1
	Dctd										Glipr2
	Dcun1d3										Glmn
	Ddit3										Gm16188
	Ddit4										Gm17173
	Ddx31										Gm42890
	Ddx56										Gm4430
	Dedd2										Gm6166
	Dennd1b										Gm7993
	Denr										Gm8430
	Dgat1										Gm9385
	Dgkd										Gnpda1
	Dgkg										Gnptab
	Dgkh										Golph3l
	Dgkz										Gpr141
	Dhrs3										Gpr174
	Dhrs9										Gpr65
	Diaph3										Gprc5b
	Diexf										Gpsm2
	Dlgap4										Gpt2
	Dna2										H2-Oa
	Dnajb9										Haao
	Dnase1l1										Havcr2
	Dner										Hbp1
	Dok2										Hdac7
	Dok3										Hdac9
	Dot1l										Hdgfrp3
	Dpep2										Hecw2
	Dpys										Hilpda
	Dpysl2										Hist1h1c
	Dr1										Hist1h2bc
	Dram1										Hnrnpll
	Dscam										Hsd11b1
	Dtl										Htatip2
	Dusp1										I830077J02Rik
	Dusp16										Ier2
	Dusp2										Ighm
	Dusp3										Ikbkap
	Dusp5										Il1r1
	Dusp6										Impact
	Edem1										Ing4
	Edem2										Inpp4b
	Edil3										Ipmk
	Efcab12										Itgad
	Efr3b										Itgb7
	Egfl7										Jrk
	Eid1										Kbtbd12
	Eif4ebp1										Kcnj2
	Ell2										Kdm7a
	Elmo1										Kiz
	Elmod2										Klk1b22
	Emp1										Lair1
	Emp2										Lca5
	Endod1										Ldlrad3
	Enthd1										Lgals3
	Entpd1										Limd2
	Entpd6										Lmo4
	Epn2										Lpcat4
	Eps8										Lpl
	Erich1										Lpxn
	Esd										Ltb
	Etfbkmt										Lyst
	Etv1										Maf1
	Eva1b										Magi1
	Exo1										Magohb
	Exosc2										Maml2
	F9										Manba
	Fam126a										Map1lc3b
	Fam129a										Map2k3
	Fam210b										Mapkapk3
	Fam212b										Mapre2
	Fam49a										Mat2a
	Fam63a										Mb21d1
	Fam63b										Mbnl1
	Fam72a										Mcemp1
	Fance										Mcf2l
	Fastkd1										Mcfd2
	Fbxl2										Mcm10
	Fbxo28										Mcm6
	Fbxo31										Mcub
	Fbxo32										Mdfic
	Fbxw11										Mecr
	Fcgr3										Mef2c
	Fcgr4										Mesdc1
	Fcrl1										Metrnl
	Fem1c										Mfsd6
	Fez2										Mgll
	Fgd2										Mib2
	Fgd4										Mief2
	Fgf13										Mir99ahg
	Fgr										Mitf
	Fhod1										Mllt11
	Flot1										Mmp19
	Fmnl3										Mob3b
	Fnbp1l										Mocs2
	Fos										Mospd1
	Fosl2										Mpv17l
	Frat1										Msrb1
	Fth1										Mt1
	Ftl1										Mt2
	Fubp1										Mtdh
	Fyb										Mtm1
	Gad1-ps										Mylip
	Gadd45a										Mylk
	Gale										N4bp2l1
	Gart										Narf
	Gas2										Nbn
	Gas7										Nceh1
	Gatsl3										Ncf1
	Gbp2b										Nedd9
	Gbp4										Neurl2
	Gcnt2										Nfe2
	Gdpd5										Nkrf
	Gemin8										Noct
	Gimap9										Nop2
	Gk										Npc2
	Gk5										Nr4a1
	Gla										Nrxn1
	Glce										Nsun5
	Glipr1										Nt5c2
	Glipr2										Odc1
	Glmn										Ogfrl1
	Gm11427										Oit3
	Gm14275										Osbpl2
	Gm16188										Osbpl9
	Gm16201										Osgin1
	Gm17173										P2rx7
	Gm20400										P4ha2
	Gm26809										Pck2
	Gm29371										Pcyox1l
	Gm42890										Pddc1
	Gm4430										Pdgfb
	Gm5431										Pea15a
	Gm5960										Pef1
	Gm6166										Peg10
	Gm6634										Pex11a
	Gm7125										Pex26
	Gm7247										Phf10
	Gm7609										Phtf2
	Gm7993										Pid1
	Gm8430										Pigg
	Gm9385										Pik3c2b
	Gnpda1										Pink1
	Gnptab										Pinx1
	Golph3l										Pip5k1b
	Gpat3										Pla2g15
	Gpr141										Pla2g4a
	Gpr174										Plau
	Gpr65										Pld6
	Gpr84										Plekha3
	Gprc5b										Plin2
	Gpsm2										Plpp1
	Gpt2										Plpp5
	Gtpbp2										Pnpla8
	H2-Oa										Polr1b
	H60b										Polr3g
	Haao										Pop1
	Havcr2										Ppm1j
	Hbp1										Prag1
	Hcar2										Prdx6
	Hdac7										Prkag1
	Hdac9										Prnp
	Hdc										Prodh
	Hdgfrp3										Prune1
	Hecw2										Psen2
	Hells										Ptger3
	Herc6										Ptp4a3
	Hes1										Pus7
	Hid1										Pus7l
	Hilpda										Rab19
	Hip1r										Rab33b
	Hist1h1c										Rab37
	Hist1h2bc										Rab8b
	Hivep3										Raet1d
	Hnrnpll										Raet1e
	Hp										Rai14
	Hsd11b1										Rasa1
	Htatip2										Rchy1
	I830077J02Rik										Rcor2
	Icam1										Rgs14
	Icosl										Rgs3
	Ier2										Rhbdd1
	Ifit1										Rhbdf1
	Ifit1bl1										Ric8a
	Ifit2										Rmi2
	Ifit3										Rnase4
	Ifit3b										Rnaset2a
	Ifitm6										Rnf149
	Ighm										Rps27a-ps2
	Igsf6										Rps6-ps4
	Ikbkap										S100a11
	Il15										S100a8
	Il1a										Samd1
	Il1r1										Sars
	Il1r2										Scarb1
	Il1rn										Scpep1
	Il21r										Sdad1
	Il23a										Selp
	Il27										Sertad3
	Il4i1										Sesn3
	Impa2										Sft2d2
	Impact										Sh3bgrl2
	Ing4										Sh3bp5l
	Inpp4b										Shmt1
	Ipmk										Shq1
	Irak2										Slc12a6
	Irak3										Slc15a4
	Irf8										Slc16a10
	Irf9										Slc16a13
	Irgm2										Slc16a14
	Isg15										Slc19a1
	Isg20										Slc25a13
	Itga4										Slc25a24
	Itga5										Slc25a25
	Itgad										Slc25a32
	Itgb7										Slc25a38
	Jak2										Slc27a1
	Jdp2										Slc35f6
	Jrk										Slc3a2
	Junb										Slc40a1
	Kat2b										Slc52a2
	Kbtbd12										Slc6a9
	Kcnj2										Slc7a6
	Kcnk13										Slc9a4
	Kdm7a										Slco4a1
	Kdsr										Smyd5
	Kiz										Sp4
	Klf10										Spag4
	Klf6										Specc1
	Klhl24										Sppl2b
	Klhl6										Spred1
	Klk1b22										Srfbp1
	Klra2										Srgap3
	Kmo										Stx3
	Lacc1										Stx5a
	Lair1										Swap70
	Lca5										Tacc1
	Ldlrad3										Tada2a
	Leprotl1										Tal1
	Lgals3										Tatdn3
	Lgals8										Tbc1d1
	Lif										Tbc1d15
	Lifr										Tespa1
	Limd2										Tfdp1
	Lix1										Thap6
	Lmo4										Tigar
	Lpcat4										Tipin
	Lpl										Tjp2
	Lpxn										Tlr4
	Ltb										Tm4sf1
	Ly6a										Tmem120a
	Ly6c1										Tmem154
	Ly6c2										Tmem156
	Ly96										Tmem185b
	Lyst										Tmem198b
	Maf1										Tmem243
	Mafb										Tmem268
	Magi1										Tnfrsf10b
	Magohb										Tnfrsf23
	Malt1										Tnfrsf26
	Maml2										Tnfsf13b
	Man1c1										Tpm1
	Manba										Tpst2
	Map1lc3b										Trim17
	Map2k3										Trim24
	Map2k6										Trmt61a
	Map3k20										Trub1
	Mapkapk2										Tsc22d1
	Mapkapk3										Tspan13
	Mapre2										Ttc12
	Mat2a										Ube2f
	Mb21d1										Ubtd2
	Mbnl1										Ugt1a7c
	Mcemp1										Uhrf1
	Mcf2l										Usp10
	Mcfd2										Utp15
	Mcm10										Vegfa
	Mcm6										Vma21
	Mcm8										Vsir
	Mcub										Wdr44
	Mdfic										Wdr45
	Mecr										Xdh
	Med12l										Ydjc
	Mef2c										Yipf2
	Mesdc1										Ypel5
	Metrnl										Zbtb18
	Mettl7a1										Zbtb46
	Mfng										Zcchc24
	Mfsd6										Zfand2a
	Mgl2										Zfp239
	Mgll										Zfp260
	Mib2										Zfp52
	Mief2										Zfp608
	Mir155hg
	Mir99ahg
	Mitf
	Mllt11
	Mmp13
	Mmp19
	Mms22l
	Mob3b
	Mocs2
	Mospd1
	Mpv17l
	Mr1
	Msrb1
	Mt1
	Mt2
	Mtdh
	Mthfd2
	Mtm1
	Mxd1
	Mylip
	Mylk
	Myo1e
	N4bp2l1
	Naip2
	Napepld
	Narf
	Nbn
	Nceh1
	Ncf1
	Nedd9
	Net1
	Neu3
	Neurl2
	Neurl3
	Nfe2
	Nfkbia
	Nkrf
	Noct
	Nop2
	Npc2
	Nr1d2
	Nr4a1
	Nrxn1
	Nsun5
	Nt5c2
	Nupr1
	Oasl1
	Odc1
	Ogfrl1
	Oit3
	Osbpl2
	Osbpl3
	Osbpl9
	Osgin1
	Osm
	P2rx7
	P4ha2
	Pck2
	Pcyox1l
	Pddc1
	Pde4b
	Pdgfb
	Pdzk1ip1
	Pea15a
	Pef1
	Peg10
	Peli1
	Pex11a
	Pex26
	Phf10
	Phtf2
	Pid1
	Pigg
	Pik3c2b
	Pik3c2g
	Pik3ip1
	Pink1
	Pinx1
	Pip5k1b
	Pla1a
	Pla2g15
	Pla2g4a
	Plau
	Pld6
	Plek
	Plekha3
	Plin2
	Plk2
	Plpp1
	Plpp5
	Plscr1
	Pnpla8
	Pola1
	Pold1
	Polr1b
	Polr3g
	Pomgnt2
	Pop1
	Ppm1j
	Prag1
	Prdx6
	Prkag1
	Prkag2
	Prmt2
	Prnp
	Procr
	Prodh
	Prune1
	Psen2
	Pstpip1
	Ptger3
	Ptgs2
	Ptp4a3
	Ptpn6
	Ptprj
	Pus7
	Pus7l
	Qsox1
	Rab19
	Rab20
	Rab33b
	Rab37
	Rab8b
	Raet1d
	Raet1e
	Rai14
	Ralgapa2
	Rasa1
	Rasa2
	Rasgrp3
	Rbfa
	Rchy1
	Rcor2
	Rell1
	Rffl
	Rgs14
	Rgs3
	Rhbdd1
	Rhbdf1
	Ric8a
	Rmi2
	Rnase4
	Rnase6
	Rnaset2a
	Rnd3
	Rnf135
	Rnf149
	Rps27a-ps2
	Rps3a2
	Rps6-ps4
	Rsad2
	Rufy4
	S100a11
	S100a8
	S1pr1
	Saa3
	Samd1
	Sars
	Sash3
	Scarb1
	Scpep1
	Sdad1
	Selp
	Serpinb8
	Serpine1
	Sertad3
	Sesn3
	Sft2d2
	Sh3bgrl2
	Sh3bp5l
	Shmt1
	Shq1
	Sigirr
	Slc11a1
	Slc11a2
	Slc12a6
	Slc15a4
	Slc16a10
	Slc16a13
	Slc16a14
	Slc19a1
	Slc25a13
	Slc25a24
	Slc25a25
	Slc25a32
	Slc25a38
	Slc27a1
	Slc2a6
	Slc35f6
	Slc35g1
	Slc37a2
	Slc37a3
	Slc3a2
	Slc40a1
	Slc4a7
	Slc52a2
	Slc6a9
	Slc7a11
	Slc7a15
	Slc7a6
	Slc9a4
	Slco4a1
	Slfn1
	Smim3
	Smox
	Smyd5
	Snx25
	Socs3
	Sp140
	Sp4
	Spag4
	Specc1
	Spn
	Sppl2b
	Spred1
	Sqstm1
	Srfbp1
	Srgap3
	Srgn
	St3gal3
	St3gal6
	St6gal1
	Stap1
	Stk17b
	Stk38l
	Stoml1
	Stx3
	Stx5a
	Stxbp3
	Susd6
	Swap70
	Tacc1
	Tada2a
	Tal1
	Tatdn3
	Tbc1d1
	Tbc1d15
	Tcf19
	Tdrd9
	Tespa1
	Tfdp1
	Tgm2
	Thap6
	Tifa
	Tigar
	Tipin
	Tjp2
	Tlr4
	Tlr5
	Tlr6
	Tm4sf1
	Tm6sf1
	Tmem119
	Tmem120a
	Tmem140
	Tmem154
	Tmem156
	Tmem176a
	Tmem176b
	Tmem185b
	Tmem198b
	Tmem2
	Tmem238
	Tmem243
	Tmem268
	Tmem38b
	Tmem65
	Tmem86a
	Tnf
	Tnfaip3
	Tnfrsf10b
	Tnfrsf23
	Tnfrsf26
	Tnfsf10
	Tnfsf13b
	Tnip3
	Tnnt2
	Tob1
	Tpm1
	Tpst2
	Trem1
	Trib1
	Trib3
	Trim13
	Trim17
	Trim24
	Trim25
	Trmt61a
	Trp53inp1
	Trub1
	Tsc22d1
	Tsc22d3
	Tspan13
	Ttc12
	Ttc39b
	Txndc16
	Uba6
	Ubac2
	Ube2f
	Ubtd2
	Ugt1a7c
	Uhrf1
	Ung
	Usp10
	Utp15
	Vav3
	Vegfa
	Vma21
	Vsir
	Wdhd1
	Wdr1
	Wdr44
	Wdr45
	Wdr76
	Wnt6
	Xdh
	Xylt2
	Ydjc
	Yipf2
	Ypel3
	Ypel5
	Zbtb18
	Zbtb46
	Zc3h12c
	Zcchc24
	Zcchc6
	Zfand2a
	Zfp239
	Zfp260
	Zfp52
	Zfp608
	Zfp658

## Sheet: Vehicle vs LPS + ITI-214
Inhibition of calcium-calmodulin-dependent phosphodiesterase (PDE1) suppresses inflammatory responses
Jennifer J. O’Brien, James P. O'Callaghan, Diane Miller, Suman Chalgeri, Lawrence P. Wennogle, Robert E. Davis, Gretchen L. Snyder, and Joseph P. Hendrick
Differentially Expressed Genes List
Vehicle vs 50 ng/ml LPS + 10 uM ITI-214 treated BV2 cells
List includes only those unique to V vs LPS + ITI-214 (not in V vs LPS or V vs ITI-214)
Gene ID	Gene Name	logFC	FDR	Gene Description
ENSMUSG00000038213	Tapbpl	2.50842	0.00409532	TAP binding protein-like [Source:MGI Symbol;Acc:MGI:2384853]
ENSMUSG00000038217	Tlcd2	2.21619	0.000505383	TLC domain containing 2 [Source:MGI Symbol;Acc:MGI:1917141]
ENSMUSG00000024066	Xdh	2.11184	0.000463256	xanthine dehydrogenase [Source:MGI Symbol;Acc:MGI:98973]
ENSMUSG00000078485	Plekhn1	1.93053	0.0215476	pleckstrin homology domain containing, family N member 1 [Source:MGI Symbol;Acc:MGI:2387630]
ENSMUSG00000095464	Gm21987	1.82985	0.00106319	predicted gene 21987 [Source:MGI Symbol;Acc:MGI:5439456]
ENSMUSG00000024672	Ms4a7	1.77714	0.0021024	membrane-spanning 4-domains, subfamily A, member 7 [Source:MGI Symbol;Acc:MGI:1918846]
ENSMUSG00000064337	mt-Rnr1	1.69337	0.0122639	mitochondrially encoded 12S rRNA [Source:MGI Symbol;Acc:MGI:102493]
ENSMUSG00000110104	Gm45717	1.67594	0.00425949	predicted gene 45717 [Source:MGI Symbol;Acc:MGI:5804832]
ENSMUSG00000075122	Cd80	1.6512	1.05135e-06	CD80 antigen [Source:MGI Symbol;Acc:MGI:101775]
ENSMUSG00000042766	Trim46	1.61662	0.00404587	tripartite motif-containing 46 [Source:MGI Symbol;Acc:MGI:2673000]
ENSMUSG00000045827	Serpinb9	1.5883	0.000527169	serine (or cysteine) peptidase inhibitor, clade B, member 9 [Source:MGI Symbol;Acc:MGI:106603]
ENSMUSG00000038615	Nfe2l1	1.58534	0.00273246	nuclear factor, erythroid derived 2,-like 1 [Source:MGI Symbol;Acc:MGI:99421]
ENSMUSG00000022180	Slc7a8	1.57513	0.0100535	solute carrier family 7 (cationic amino acid transporter, y+ system), member 8 [Source:MGI Symbol;Acc:MGI:1355323]
ENSMUSG00000072621	Slfn10-ps	1.57248	0.00555336	schlafen 10, pseudogene [Source:MGI Symbol;Acc:MGI:3512288]
ENSMUSG00000034248	Slc25a37	1.54519	0.0100535	solute carrier family 25, member 37 [Source:MGI Symbol;Acc:MGI:1914962]
ENSMUSG00000021996	Esd	1.53541	0.000423606	esterase D/formylglutathione hydrolase [Source:MGI Symbol;Acc:MGI:95421]
ENSMUSG00000028480	Glipr2	1.52321	0.000211045	GLI pathogenesis-related 2 [Source:MGI Symbol;Acc:MGI:1917770]
ENSMUSG00000023951	Vegfa	1.49679	0.00165816	vascular endothelial growth factor A [Source:MGI Symbol;Acc:MGI:103178]
ENSMUSG00000036769	Wdr44	1.47088	0.00040373	WD repeat domain 44 [Source:MGI Symbol;Acc:MGI:1919654]
ENSMUSG00000023045	Soat2	1.47059	0.0121944	sterol O-acyltransferase 2 [Source:MGI Symbol;Acc:MGI:1332226]
ENSMUSG00000029060	Mib2	1.46433	0.00267301	mindbomb E3 ubiquitin protein ligase 2 [Source:MGI Symbol;Acc:MGI:2679684]
ENSMUSG00000026773	Pfkfb3	1.46258	0.000621096	6-phosphofructo-2-kinase/fructose-2,6-biphosphatase 3 [Source:MGI Symbol;Acc:MGI:2181202]
ENSMUSG00000038866	Zcchc2	1.44733	0.00197247	zinc finger, CCHC domain containing 2 [Source:MGI Symbol;Acc:MGI:2444114]
ENSMUSG00000028965	Tnfrsf9	1.44661	0.0016063	tumor necrosis factor receptor superfamily, member 9 [Source:MGI Symbol;Acc:MGI:1101059]
ENSMUSG00000017132	Cyth1	1.44218	0.00012475	cytohesin 1 [Source:MGI Symbol;Acc:MGI:1334257]
ENSMUSG00000067825	Pex26	1.44116	1.1563e-05	peroxisomal biogenesis factor 26 [Source:MGI Symbol;Acc:MGI:1921293]
ENSMUSG00000045095	Magi1	1.43543	0.00428443	membrane associated guanylate kinase, WW and PDZ domain containing 1 [Source:MGI Symbol;Acc:MGI:1203522]
ENSMUSG00000043279	Trim56	1.39985	0.0414503	tripartite motif-containing 56 [Source:MGI Symbol;Acc:MGI:2685298]
ENSMUSG00000109695	Gm31166	1.39938	0.00551115	predicted gene, 31166 [Source:MGI Symbol;Acc:MGI:5590325]
ENSMUSG00000059142	Zfp945	1.39339	0.00336069	zinc finger protein 945 [Source:MGI Symbol;Acc:MGI:2445132]
ENSMUSG00000027878	Notch2	1.39178	0.0161708	notch 2 [Source:MGI Symbol;Acc:MGI:97364]
ENSMUSG00000027215	Cd82	1.38304	0.00196753	CD82 antigen [Source:MGI Symbol;Acc:MGI:104651]
ENSMUSG00000086414	Gm15645	1.37987	0.0172275	predicted gene 15645 [Source:MGI Symbol;Acc:MGI:3783089]
ENSMUSG00000052727	Map1b	1.36938	0.0337926	microtubule-associated protein 1B [Source:MGI Symbol;Acc:MGI:1306778]
ENSMUSG00000051790	Nlgn2	1.36035	0.0463822	neuroligin 2 [Source:MGI Symbol;Acc:MGI:2681835]
ENSMUSG00000018217	Pmp22	1.35775	0.00295212	peripheral myelin protein 22 [Source:MGI Symbol;Acc:MGI:97631]
ENSMUSG00000035713	Usp35	1.3573	0.0237023	ubiquitin specific peptidase 35 [Source:MGI Symbol;Acc:MGI:2685339]
ENSMUSG00000022564	Grina	1.34963	0.00736958	glutamate receptor, ionotropic, N-methyl D-aspartate-associated protein 1 (glutamate binding) [Source:MGI Symbol;Acc:MGI:1913418]
ENSMUSG00000029313	Aff1	1.34916	0.00479568	AF4/FMR2 family, member 1 [Source:MGI Symbol;Acc:MGI:1100819]
ENSMUSG00000060177	Klk1b22	1.34262	0.0118232	kallikrein 1-related peptidase b22 [Source:MGI Symbol;Acc:MGI:95291]
ENSMUSG00000021242	Npc2	1.3237	0.000313968	Niemann-Pick type C2 [Source:MGI Symbol;Acc:MGI:1915213]
ENSMUSG00000025877	Hk3	1.30898	0.00482634	hexokinase 3 [Source:MGI Symbol;Acc:MGI:2670962]
ENSMUSG00000103393	Gm38304	1.30833	0.00963628	predicted gene, 38304 [Source:MGI Symbol;Acc:MGI:5611532]
ENSMUSG00000031662	Snx20	1.30044	0.000275909	sorting nexin 20 [Source:MGI Symbol;Acc:MGI:1918857]
ENSMUSG00000036478	Btg1	1.29998	4.98543e-05	B cell translocation gene 1, anti-proliferative [Source:MGI Symbol;Acc:MGI:88215]
ENSMUSG00000048234	Rnf149	1.2987	4.34717e-05	ring finger protein 149 [Source:MGI Symbol;Acc:MGI:2677438]
ENSMUSG00000001750	Tcirg1	1.29611	0.0309245	T cell, immune regulator 1, ATPase, H+ transporting, lysosomal V0 protein A3 [Source:MGI Symbol;Acc:MGI:1350931]
ENSMUSG00000026764	Kif5c	1.29082	0.00155948	kinesin family member 5C [Source:MGI Symbol;Acc:MGI:1098269]
ENSMUSG00000029009	Mthfr	1.28512	0.024499	5,10-methylenetetrahydrofolate reductase [Source:MGI Symbol;Acc:MGI:106639]
ENSMUSG00000022946	Dopey2	1.28434	0.0234796	dopey family member 2 [Source:MGI Symbol;Acc:MGI:1917278]
ENSMUSG00000027994	Mcub	1.28261	0.000514696	mitochondrial calcium uniporter dominant negative beta subunit [Source:MGI Symbol;Acc:MGI:1914065]
ENSMUSG00000024587	Nars	1.26891	0.00493359	asparaginyl-tRNA synthetase [Source:MGI Symbol;Acc:MGI:1917473]
ENSMUSG00000061132	Blnk	1.26435	0.000255621	B cell linker [Source:MGI Symbol;Acc:MGI:96878]
ENSMUSG00000109118	Gm45109	1.25586	0.0442085	predicted gene 45109 [Source:MGI Symbol;Acc:MGI:5753685]
ENSMUSG00000037428	Vgf	1.25382	0.01202	VGF nerve growth factor inducible [Source:MGI Symbol;Acc:MGI:1343180]
ENSMUSG00000036964	Trim17	1.2367	2.05529e-05	tripartite motif-containing 17 [Source:MGI Symbol;Acc:MGI:1861440]
ENSMUSG00000027900	Dram2	1.23662	0.00274273	DNA-damage regulated autophagy modulator 2 [Source:MGI Symbol;Acc:MGI:1914421]
ENSMUSG00000019564	Arid3a	1.23549	0.0305149	AT rich interactive domain 3A (BRIGHT-like) [Source:MGI Symbol;Acc:MGI:1328360]
ENSMUSG00000004508	Gab2	1.23459	0.00346724	growth factor receptor bound protein 2-associated protein 2 [Source:MGI Symbol;Acc:MGI:1333854]
ENSMUSG00000047098	Rnf31	1.2273	0.0236579	ring finger protein 31 [Source:MGI Symbol;Acc:MGI:1934704]
ENSMUSG00000040430	Pitpnc1	1.22452	0.00297794	phosphatidylinositol transfer protein, cytoplasmic 1 [Source:MGI Symbol;Acc:MGI:1919045]
ENSMUSG00000047090	Tmem198b	1.21251	0.00148666	transmembrane protein 198b [Source:MGI Symbol;Acc:MGI:1921077]
ENSMUSG00000042942	Greb1l	1.21091	0.0137427	growth regulation by estrogen in breast cancer-like [Source:MGI Symbol;Acc:MGI:3576497]
ENSMUSG00000021338	Carmil1	1.20705	0.00128829	capping protein regulator and myosin 1 linker 1 [Source:MGI Symbol;Acc:MGI:1915982]
ENSMUSG00000016534	Lamp2	1.20608	0.000557556	lysosomal-associated membrane protein 2 [Source:MGI Symbol;Acc:MGI:96748]
ENSMUSG00000029392	Rilpl1	1.20224	0.0413934	Rab interacting lysosomal protein-like 1 [Source:MGI Symbol;Acc:MGI:1922945]
ENSMUSG00000068250	Amn1	1.19999	0.0141076	antagonist of mitotic exit network 1 [Source:MGI Symbol;Acc:MGI:2442933]
ENSMUSG00000097727	F630040K05Rik	1.19855	0.0307034	RIKEN cDNA F630040K05 gene [Source:MGI Symbol;Acc:MGI:4437734]
ENSMUSG00000060591	Ifitm2	1.19528	0.00121321	interferon induced transmembrane protein 2 [Source:MGI Symbol;Acc:MGI:1933382]
ENSMUSG00000046516	Cox17	1.19088	0.00327469	cytochrome c oxidase assembly protein 17 [Source:MGI Symbol;Acc:MGI:1333806]
ENSMUSG00000036944	Tmem71	1.19015	0.000311189	transmembrane protein 71 [Source:MGI Symbol;Acc:MGI:2146049]
ENSMUSG00000026571	Dcaf6	1.18259	0.00365435	DDB1 and CUL4 associated factor 6 [Source:MGI Symbol;Acc:MGI:1921356]
ENSMUSG00000020732	Rab37	1.17954	0.000603899	RAB37, member RAS oncogene family [Source:MGI Symbol;Acc:MGI:1929945]
ENSMUSG00000100259	#N/A	1.16647	0.009333	#N/A
ENSMUSG00000008393	Carhsp1	1.16633	5.05099e-06	calcium regulated heat stable protein 1 [Source:MGI Symbol;Acc:MGI:1196368]
ENSMUSG00000073405	H2-T-ps	1.16267	0.00536332	histocompatibility 2, T region locus, pseudogene [Source:MGI Symbol;Acc:MGI:2442805]
ENSMUSG00000056121	Fez2	1.16199	7.26473e-05	fasciculation and elongation protein zeta 2 (zygin II) [Source:MGI Symbol;Acc:MGI:2675856]
ENSMUSG00000034833	Tespa1	1.15397	0.00182031	thymocyte expressed, positive selection associated 1 [Source:MGI Symbol;Acc:MGI:1914846]
ENSMUSG00000071714	Csf2rb2	1.14744	0.0397128	colony stimulating factor 2 receptor, beta 2, low-affinity (granulocyte-macrophage) [Source:MGI Symbol;Acc:MGI:1339760]
ENSMUSG00000079507	H2-Q1	1.14302	0.00648297	histocompatibility 2, Q region locus 1 [Source:MGI Symbol;Acc:MGI:95928]
ENSMUSG00000082069	Gm16242	1.14106	0.0397128	predicted gene 16242 [Source:MGI Symbol;Acc:MGI:3801927]
ENSMUSG00000032754	Slc8b1	1.1386	0.0486385	solute carrier family 8 (sodium/lithium/calcium exchanger), member B1 [Source:MGI Symbol;Acc:MGI:2180781]
ENSMUSG00000005267	Zfp287	1.13454	0.00429963	zinc finger protein 287 [Source:MGI Symbol;Acc:MGI:2176561]
ENSMUSG00000030188	Magohb	1.13234	4.04474e-05	mago homolog B, exon junction complex core component [Source:MGI Symbol;Acc:MGI:1913691]
ENSMUSG00000041440	Gk5	1.128	0.000763113	glycerol kinase 5 (putative) [Source:MGI Symbol;Acc:MGI:2443336]
ENSMUSG00000029186	Pi4k2b	1.12642	0.000658857	phosphatidylinositol 4-kinase type 2 beta [Source:MGI Symbol;Acc:MGI:1914323]
ENSMUSG00000021453	Gadd45g	1.12622	0.000339507	growth arrest and DNA-damage-inducible 45 gamma [Source:MGI Symbol;Acc:MGI:1346325]
ENSMUSG00000055200	Sertad3	1.12102	0.00213759	SERTA domain containing 3 [Source:MGI Symbol;Acc:MGI:2180697]
ENSMUSG00000029401	Rilpl2	1.11812	0.000580208	Rab interacting lysosomal protein-like 2 [Source:MGI Symbol;Acc:MGI:1933112]
ENSMUSG00000097006	9530082P21Rik	1.11715	0.0153131	RIKEN cDNA 9530082P21 gene [Source:MGI Symbol;Acc:MGI:3603340]
ENSMUSG00000094724	Rnaset2b	1.11549	0.000392006	ribonuclease T2B [Source:MGI Symbol;Acc:MGI:3702087]
ENSMUSG00000022508	Bcl6	1.11155	0.0176482	B cell leukemia/lymphoma 6 [Source:MGI Symbol;Acc:MGI:107187]
ENSMUSG00000022139	Mbnl2	1.10384	0.00121742	muscleblind-like 2 [Source:MGI Symbol;Acc:MGI:2145597]
ENSMUSG00000030109	Slc6a12	1.10173	0.0246129	solute carrier family 6 (neurotransmitter transporter, betaine/GABA), member 12 [Source:MGI Symbol;Acc:MGI:95628]
ENSMUSG00000015733	Capza2	1.10035	0.00242168	capping protein (actin filament) muscle Z-line, alpha 2 [Source:MGI Symbol;Acc:MGI:106222]
ENSMUSG00000019866	Aim1	1.1001	0.00738467	absent in melanoma 1 [Source:MGI Symbol;Acc:MGI:109544]
ENSMUSG00000079017	Ifi27l2a	1.10009	0.0328835	interferon, alpha-inducible protein 27 like 2A [Source:MGI Symbol;Acc:MGI:1924183]
ENSMUSG00000085684	4930469K13Rik	1.09971	0.0421955	RIKEN cDNA 4930469K13 gene [Source:MGI Symbol;Acc:MGI:1924124]
ENSMUSG00000055538	Zcchc24	1.09817	0.0123752	zinc finger, CCHC domain containing 24 [Source:MGI Symbol;Acc:MGI:1919168]
ENSMUSG00000028382	Ptbp3	1.08759	0.00176701	polypyrimidine tract binding protein 3 [Source:MGI Symbol;Acc:MGI:1923334]
ENSMUSG00000036452	Arhgap26	1.08724	0.00345937	Rho GTPase activating protein 26 [Source:MGI Symbol;Acc:MGI:1918552]
ENSMUSG00000068264	Ap5s1	1.08688	0.000259723	adaptor-related protein 5 complex, sigma 1 subunit [Source:MGI Symbol;Acc:MGI:1916846]
ENSMUSG00000042599	Kdm7a	1.08656	0.00042374	lysine (K)-specific demethylase 7A [Source:MGI Symbol;Acc:MGI:2443388]
ENSMUSG00000029552	Tes	1.08486	0.00791314	testis derived transcript [Source:MGI Symbol;Acc:MGI:105081]
ENSMUSG00000046962	Zbtb21	1.08119	0.00758391	zinc finger and BTB domain containing 21 [Source:MGI Symbol;Acc:MGI:1927240]
ENSMUSG00000021240	Abcd4	1.08065	0.0177904	ATP-binding cassette, sub-family D (ALD), member 4 [Source:MGI Symbol;Acc:MGI:1349217]
ENSMUSG00000048911	Rnf24	1.0796	0.0479338	ring finger protein 24 [Source:MGI Symbol;Acc:MGI:1261771]
ENSMUSG00000052713	Zfp608	1.07899	0.0215476	zinc finger protein 608 [Source:MGI Symbol;Acc:MGI:2442338]
ENSMUSG00000024190	Dusp1	1.07386	0.0473095	dual specificity phosphatase 1 [Source:MGI Symbol;Acc:MGI:105120]
ENSMUSG00000015536	Mocs2	1.06759	0.00154336	molybdenum cofactor synthesis 2 [Source:MGI Symbol;Acc:MGI:1336894]
ENSMUSG00000074280	Gm6166	1.06689	0.00409532	predicted gene 6166 [Source:MGI Symbol;Acc:MGI:3645893]
ENSMUSG00000034854	Mfsd12	1.06584	0.00661943	major facilitator superfamily domain containing 12 [Source:MGI Symbol;Acc:MGI:3604804]
ENSMUSG00000061232	H2-K1	1.06493	0.00477405	histocompatibility 2, K1, K region [Source:MGI Symbol;Acc:MGI:95904]
ENSMUSG00000015243	Abca1	1.06178	0.00888058	ATP-binding cassette, sub-family A (ABC1), member 1 [Source:MGI Symbol;Acc:MGI:99607]
ENSMUSG00000049516	Spty2d1	1.05902	0.00212451	SPT2, Suppressor of Ty, domain containing 1 (S. cerevisiae) [Source:MGI Symbol;Acc:MGI:2142062]
ENSMUSG00000051341	Zfp52	1.05796	0.00413657	zinc finger protein 52 [Source:MGI Symbol;Acc:MGI:99199]
ENSMUSG00000073403	Gm10499	1.05514	0.0498774	predicted gene 10499 [Source:MGI Symbol;Acc:MGI:3702919]
ENSMUSG00000091383	Hist1h2al	1.05429	0.00242717	histone cluster 1, H2al [Source:MGI Symbol;Acc:MGI:3646032]
ENSMUSG00000001281	Itgb7	1.05244	0.013931	integrin beta 7 [Source:MGI Symbol;Acc:MGI:96616]
ENSMUSG00000038608	Dock10	1.04476	0.00599769	dedicator of cytokinesis 10 [Source:MGI Symbol;Acc:MGI:2146320]
ENSMUSG00000025193	Cutc	1.03458	0.00196486	cutC copper transporter [Source:MGI Symbol;Acc:MGI:1913638]
ENSMUSG00000008384	Sertad1	1.03163	0.00200947	SERTA domain containing 1 [Source:MGI Symbol;Acc:MGI:1913438]
ENSMUSG00000033739	Fkbpl	1.02378	0.0129408	FK506 binding protein-like [Source:MGI Symbol;Acc:MGI:1932127]
ENSMUSG00000024887	Asah2	1.02036	0.0147205	N-acylsphingosine amidohydrolase 2 [Source:MGI Symbol;Acc:MGI:1859310]
ENSMUSG00000019818	Cd164	1.01543	0.000790051	CD164 antigen [Source:MGI Symbol;Acc:MGI:1859568]
ENSMUSG00000049657	Zbtb5	1.00816	0.00221252	zinc finger and BTB domain containing 5 [Source:MGI Symbol;Acc:MGI:1924601]
ENSMUSG00000015396	Cd83	1.00384	0.0164044	CD83 antigen [Source:MGI Symbol;Acc:MGI:1328316]
ENSMUSG00000033192	Lpcat2	1.00269	0.00284242	lysophosphatidylcholine acyltransferase 2 [Source:MGI Symbol;Acc:MGI:3606214]
ENSMUSG00000084803	5830444B04Rik	1.00133	0.0129229	RIKEN cDNA 5830444B04 gene [Source:MGI Symbol;Acc:MGI:3603170]
ENSMUSG00000067203	H2-K2	1.00068	0.00379068	histocompatibility 2, K region locus 2 [Source:MGI Symbol;Acc:MGI:95906]
ENSMUSG00000034641	Cd300ld	0.998007	0.000353747	CD300 molecule like family member d [Source:MGI Symbol;Acc:MGI:2442358]
ENSMUSG00000044906	4930503L19Rik	0.996994	0.0333386	RIKEN cDNA 4930503L19 gene [Source:MGI Symbol;Acc:MGI:1922045]
ENSMUSG00000060002	Chpt1	0.993229	0.00210119	choline phosphotransferase 1 [Source:MGI Symbol;Acc:MGI:2384841]
ENSMUSG00000022035	Ccdc25	0.990163	0.00472638	coiled-coil domain containing 25 [Source:MGI Symbol;Acc:MGI:1914429]
ENSMUSG00000032727	Mier3	0.989512	0.00603202	MIER family member 3 [Source:MGI Symbol;Acc:MGI:2442317]
ENSMUSG00000025283	Sat1	0.987298	0.0189408	spermidine/spermine N1-acetyl transferase 1 [Source:MGI Symbol;Acc:MGI:98233]
ENSMUSG00000039195	1110008P14Rik	0.984942	0.0121157	RIKEN cDNA 1110008P14 gene [Source:MGI Symbol;Acc:MGI:1920987]
ENSMUSG00000041571	Selenow	0.983365	0.0068233	selenoprotein W [Source:MGI Symbol;Acc:MGI:1100878]
ENSMUSG00000026880	Stom	0.981375	0.00275382	stomatin [Source:MGI Symbol;Acc:MGI:95403]
ENSMUSG00000022838	Eaf2	0.981247	0.047809	ELL associated factor 2 [Source:MGI Symbol;Acc:MGI:2146616]
ENSMUSG00000046806	3110062M04Rik	0.975942	0.000217727	RIKEN cDNA 3110062M04 gene [Source:MGI Symbol;Acc:MGI:1925662]
ENSMUSG00000032497	Lrrfip2	0.97424	0.00162882	leucine rich repeat (in FLII) interacting protein 2 [Source:MGI Symbol;Acc:MGI:1918518]
ENSMUSG00000028557	Rnf11	0.968768	0.00191173	ring finger protein 11 [Source:MGI Symbol;Acc:MGI:1352759]
ENSMUSG00000073409	H2-Q6	0.961995	0.0134281	histocompatibility 2, Q region locus 6 [Source:MGI Symbol;Acc:MGI:95935]
ENSMUSG00000026581	Sell	0.961848	0.0200055	selectin, lymphocyte [Source:MGI Symbol;Acc:MGI:98279]
ENSMUSG00000076441	Ass1	0.958991	0.0243641	argininosuccinate synthetase 1 [Source:MGI Symbol;Acc:MGI:88090]
ENSMUSG00000034640	Tiparp	0.952834	0.00165816	TCDD-inducible poly(ADP-ribose) polymerase [Source:MGI Symbol;Acc:MGI:2159210]
ENSMUSG00000031627	Irf2	0.952365	0.0144658	interferon regulatory factor 2 [Source:MGI Symbol;Acc:MGI:96591]
ENSMUSG00000029156	Sgcb	0.95227	0.00337957	sarcoglycan, beta (dystrophin-associated glycoprotein) [Source:MGI Symbol;Acc:MGI:1346523]
ENSMUSG00000028954	Nub1	0.95023	0.0155024	negative regulator of ubiquitin-like proteins 1 [Source:MGI Symbol;Acc:MGI:1889001]
ENSMUSG00000001985	Grik3	0.95013	0.0269461	glutamate receptor, ionotropic, kainate 3 [Source:MGI Symbol;Acc:MGI:95816]
ENSMUSG00000006205	Htra1	0.947466	0.0167713	HtrA serine peptidase 1 [Source:MGI Symbol;Acc:MGI:1929076]
ENSMUSG00000020108	Ddit4	0.943979	0.0232327	DNA-damage-inducible transcript 4 [Source:MGI Symbol;Acc:MGI:1921997]
ENSMUSG00000020859	Spag9	0.942003	0.00783745	sperm associated antigen 9 [Source:MGI Symbol;Acc:MGI:1918084]
ENSMUSG00000004936	Map2k1	0.940938	0.010014	mitogen-activated protein kinase kinase 1 [Source:MGI Symbol;Acc:MGI:1346866]
ENSMUSG00000071713	Csf2rb	0.937635	0.0293835	colony stimulating factor 2 receptor, beta, low-affinity (granulocyte-macrophage) [Source:MGI Symbol;Acc:MGI:1339759]
ENSMUSG00000028995	Fam126a	0.934536	0.000282305	family with sequence similarity 126, member A [Source:MGI Symbol;Acc:MGI:2149839]
ENSMUSG00000060550	H2-Q7	0.934493	0.0114519	histocompatibility 2, Q region locus 7 [Source:MGI Symbol;Acc:MGI:95936]
ENSMUSG00000032846	Zswim6	0.932986	0.0098306	zinc finger SWIM-type containing 6 [Source:MGI Symbol;Acc:MGI:1914513]
ENSMUSG00000020424	Gatsl3	0.931359	0.00914926	GATS protein-like 3 [Source:MGI Symbol;Acc:MGI:1919212]
ENSMUSG00000024338	Psmb8	0.927944	0.009333	proteasome (prosome, macropain) subunit, beta type 8 (large multifunctional peptidase 7) [Source:MGI Symbol;Acc:MGI:1346527]
ENSMUSG00000073411	H2-D1	0.926612	0.0103821	histocompatibility 2, D region locus 1 [Source:MGI Symbol;Acc:MGI:95896]
ENSMUSG00000027368	Dusp2	0.917509	0.00306875	dual specificity phosphatase 2 [Source:MGI Symbol;Acc:MGI:101911]
ENSMUSG00000073402	Gm8909	0.91725	0.0252209	predicted gene 8909 [Source:MGI Symbol;Acc:MGI:3704134]
ENSMUSG00000026482	Rgl1	0.913329	0.0044957	ral guanine nucleotide dissociation stimulator,-like 1 [Source:MGI Symbol;Acc:MGI:107484]
ENSMUSG00000027519	Rab22a	0.912678	0.00930073	RAB22A, member RAS oncogene family [Source:MGI Symbol;Acc:MGI:105072]
ENSMUSG00000025171	Ubtd1	0.907817	0.000863124	ubiquitin domain containing 1 [Source:MGI Symbol;Acc:MGI:2385092]
ENSMUSG00000000682	Cd52	0.904926	0.00396267	CD52 antigen [Source:MGI Symbol;Acc:MGI:1346088]
ENSMUSG00000028383	Hsdl2	0.899882	0.00446438	hydroxysteroid dehydrogenase like 2 [Source:MGI Symbol;Acc:MGI:1919729]
ENSMUSG00000040322	Slc25a24	0.89887	0.0141062	solute carrier family 25 (mitochondrial carrier, phosphate carrier), member 24 [Source:MGI Symbol;Acc:MGI:1917160]
ENSMUSG00000037860	Aim2	0.897392	0.00642794	absent in melanoma 2 [Source:MGI Symbol;Acc:MGI:2686159]
ENSMUSG00000023010	Tmbim6	0.896763	0.0198784	transmembrane BAX inhibitor motif containing 6 [Source:MGI Symbol;Acc:MGI:99682]
ENSMUSG00000040652	Oaz2	0.893763	0.00509539	ornithine decarboxylase antizyme 2 [Source:MGI Symbol;Acc:MGI:109492]
ENSMUSG00000063406	Tmed5	0.891616	0.00226625	transmembrane p24 trafficking protein 5 [Source:MGI Symbol;Acc:MGI:1921586]
ENSMUSG00000053334	Ficd	0.890993	0.0499248	FIC domain containing [Source:MGI Symbol;Acc:MGI:1098550]
ENSMUSG00000025521	Tmem192	0.889377	0.00415774	transmembrane protein 192 [Source:MGI Symbol;Acc:MGI:1920317]
ENSMUSG00000057342	Sphk2	0.887373	0.0257453	sphingosine kinase 2 [Source:MGI Symbol;Acc:MGI:1861380]
ENSMUSG00000039456	Morc3	0.880774	0.0117277	microrchidia 3 [Source:MGI Symbol;Acc:MGI:2136841]
ENSMUSG00000050212	Eva1b	0.879376	0.0130516	eva-1 homolog B (C. elegans) [Source:MGI Symbol;Acc:MGI:1922063]
ENSMUSG00000022184	Fbxo4	0.87702	0.0192873	F-box protein 4 [Source:MGI Symbol;Acc:MGI:2146220]
ENSMUSG00000029175	Slc35f6	0.874235	0.00783795	solute carrier family 35, member F6 [Source:MGI Symbol;Acc:MGI:1922169]
ENSMUSG00000068523	Gng5	0.873994	0.00333322	guanine nucleotide binding protein (G protein), gamma 5 [Source:MGI Symbol;Acc:MGI:109164]
ENSMUSG00000073406	H2-Bl	0.872611	0.0146275	histocompatibility 2, blastocyst [Source:MGI Symbol;Acc:MGI:892004]
ENSMUSG00000028691	Prdx1	0.871278	0.0279055	peroxiredoxin 1 [Source:MGI Symbol;Acc:MGI:99523]
ENSMUSG00000080885	Rpl10-ps6	0.869986	0.0460912	ribosomal protein L10, pseudogene 6 [Source:MGI Symbol;Acc:MGI:3782343]
ENSMUSG00000036534	Slc38a7	0.864254	0.00437842	solute carrier family 38, member 7 [Source:MGI Symbol;Acc:MGI:2679005]
ENSMUSG00000091705	H2-Q2	0.864153	0.0422943	histocompatibility 2, Q region locus 2 [Source:MGI Symbol;Acc:MGI:95931]
ENSMUSG00000026548	Slamf9	0.864004	0.00722013	SLAM family member 9 [Source:MGI Symbol;Acc:MGI:1923692]
ENSMUSG00000038170	Pde4dip	0.853294	0.0171612	phosphodiesterase 4D interacting protein (myomegalin) [Source:MGI Symbol;Acc:MGI:1891434]
ENSMUSG00000024912	Fosl1	0.853025	0.0320108	fos-like antigen 1 [Source:MGI Symbol;Acc:MGI:107179]
ENSMUSG00000037966	Ninj1	0.850951	0.00377305	ninjurin 1 [Source:MGI Symbol;Acc:MGI:1196617]
ENSMUSG00000015711	Prune1	0.848219	0.0268285	prune exopolyphosphatase [Source:MGI Symbol;Acc:MGI:1925152]
ENSMUSG00000025485	Ric8a	0.843671	0.00281734	RIC8 guanine nucleotide exchange factor A [Source:MGI Symbol;Acc:MGI:2141866]
ENSMUSG00000026637	Traf5	0.839736	0.0164861	TNF receptor-associated factor 5 [Source:MGI Symbol;Acc:MGI:107548]
ENSMUSG00000021987	Mtmr6	0.839152	0.00333322	myotubularin related protein 6 [Source:MGI Symbol;Acc:MGI:2145637]
ENSMUSG00000041439	Mfsd6	0.83826	0.0417028	major facilitator superfamily domain containing 6 [Source:MGI Symbol;Acc:MGI:1922925]
ENSMUSG00000028381	Ugcg	0.836594	0.003438	UDP-glucose ceramide glucosyltransferase [Source:MGI Symbol;Acc:MGI:1332243]
ENSMUSG00000010025	Aldh3a2	0.835915	0.00387016	aldehyde dehydrogenase family 3, subfamily A2 [Source:MGI Symbol;Acc:MGI:1353452]
ENSMUSG00000085492	Trmt61b	0.833332	0.04082	tRNA methyltransferase 61B [Source:MGI Symbol;Acc:MGI:1916039]
ENSMUSG00000030341	Tnfrsf1a	0.832072	0.029995	tumor necrosis factor receptor superfamily, member 1a [Source:MGI Symbol;Acc:MGI:1314884]
ENSMUSG00000097534	Gm16675	0.827072	0.0407597	predicted gene, 16675 [Source:MGI Symbol;Acc:MGI:4439599]
ENSMUSG00000047843	Bri3	0.824826	0.0083296	brain protein I3 [Source:MGI Symbol;Acc:MGI:1933174]
ENSMUSG00000023048	Prr13	0.822261	0.0010931	proline rich 13 [Source:MGI Symbol;Acc:MGI:1913401]
ENSMUSG00000043542	Zc2hc1a	0.820112	0.0296631	zinc finger, C2HC-type containing 1A [Source:MGI Symbol;Acc:MGI:1914556]
ENSMUSG00000019951	Uhrf1bp1l	0.819348	0.00990708	UHRF1 (ICBP90) binding protein 1-like [Source:MGI Symbol;Acc:MGI:2442888]
ENSMUSG00000039886	Tmem120a	0.819346	0.0330435	transmembrane protein 120A [Source:MGI Symbol;Acc:MGI:2686991]
ENSMUSG00000049969	Plekhf2	0.818806	0.00611303	pleckstrin homology domain containing, family F (with FYVE domain) member 2 [Source:MGI Symbol;Acc:MGI:1919051]
ENSMUSG00000049686	Orai1	0.818784	0.0298973	ORAI calcium release-activated calcium modulator 1 [Source:MGI Symbol;Acc:MGI:1925542]
ENSMUSG00000030659	Nucb2	0.818211	0.0138155	nucleobindin 2 [Source:MGI Symbol;Acc:MGI:1858179]
ENSMUSG00000044285	Gm1821	0.817924	0.034807	predicted gene 1821 [Source:MGI Symbol;Acc:MGI:3037679]
ENSMUSG00000022864	D16Ertd472e	0.817301	0.00500086	DNA segment, Chr 16, ERATO Doi 472, expressed [Source:MGI Symbol;Acc:MGI:1196400]
ENSMUSG00000048752	Prss50	0.816849	0.0167627	protease, serine 50 [Source:MGI Symbol;Acc:MGI:2447303]
ENSMUSG00000095687	Rnaset2a	0.814688	0.00329009	ribonuclease T2A [Source:MGI Symbol;Acc:MGI:1915445]
ENSMUSG00000017057	Il13ra1	0.81339	0.0318351	interleukin 13 receptor, alpha 1 [Source:MGI Symbol;Acc:MGI:105052]
ENSMUSG00000046519	Golph3l	0.812978	0.0032072	golgi phosphoprotein 3-like [Source:MGI Symbol;Acc:MGI:1917129]
ENSMUSG00000018171	Vmp1	0.812773	0.042154	vacuole membrane protein 1 [Source:MGI Symbol;Acc:MGI:1923159]
ENSMUSG00000052435	Cebpe	0.810685	0.00366703	CCAAT/enhancer binding protein (C/EBP), epsilon [Source:MGI Symbol;Acc:MGI:103572]
ENSMUSG00000067235	H2-Q10	0.807468	0.0397128	histocompatibility 2, Q region locus 10 [Source:MGI Symbol;Acc:MGI:95929]
ENSMUSG00000008734	Gprc5b	0.805463	0.0418661	G protein-coupled receptor, family C, group 5, member B [Source:MGI Symbol;Acc:MGI:1927596]
ENSMUSG00000052566	Hook2	0.804818	0.0186263	hook microtubule tethering protein 2 [Source:MGI Symbol;Acc:MGI:2181664]
ENSMUSG00000032733	Snx33	0.804659	0.015547	sorting nexin 33 [Source:MGI Symbol;Acc:MGI:2443239]
ENSMUSG00000026385	Dbi	0.802165	0.0477774	diazepam binding inhibitor [Source:MGI Symbol;Acc:MGI:94865]
ENSMUSG00000027293	Ehd4	0.797976	0.0317437	EH-domain containing 4 [Source:MGI Symbol;Acc:MGI:1919619]
ENSMUSG00000027002	Nckap1	0.796047	0.00929852	NCK-associated protein 1 [Source:MGI Symbol;Acc:MGI:1355333]
ENSMUSG00000028145	Them4	0.794413	0.0359945	thioesterase superfamily member 4 [Source:MGI Symbol;Acc:MGI:1923028]
ENSMUSG00000056268	Dennd1b	0.793916	0.00017358	DENN/MADD domain containing 1B [Source:MGI Symbol;Acc:MGI:2447812]
ENSMUSG00000047067	Dusp28	0.79361	0.0123165	dual specificity phosphatase 28 [Source:MGI Symbol;Acc:MGI:1914696]
ENSMUSG00000008859	Rala	0.792362	0.0369258	v-ral simian leukemia viral oncogene A (ras related) [Source:MGI Symbol;Acc:MGI:1927243]
ENSMUSG00000027285	Haus2	0.791536	0.0448899	HAUS augmin-like complex, subunit 2 [Source:MGI Symbol;Acc:MGI:1913546]
ENSMUSG00000030747	Dgat2	0.788796	0.030326	diacylglycerol O-acyltransferase 2 [Source:MGI Symbol;Acc:MGI:1915050]
ENSMUSG00000000276	Dgke	0.787757	0.00946863	diacylglycerol kinase, epsilon [Source:MGI Symbol;Acc:MGI:1889276]
ENSMUSG00000026480	Ncf2	0.787084	0.000320407	neutrophil cytosolic factor 2 [Source:MGI Symbol;Acc:MGI:97284]
ENSMUSG00000085586	Gm11613	0.786032	0.00549837	predicted gene 11613 [Source:MGI Symbol;Acc:MGI:3651819]
ENSMUSG00000031925	Maml2	0.780629	0.0277317	mastermind like 2 (Drosophila) [Source:MGI Symbol;Acc:MGI:2389460]
ENSMUSG00000027944	Hax1	0.773876	0.0352253	HCLS1 associated X-1 [Source:MGI Symbol;Acc:MGI:1346319]
ENSMUSG00000044501	Zfp758	0.772193	0.00676213	zinc finger protein 758 [Source:MGI Symbol;Acc:MGI:2385044]
ENSMUSG00000020142	Slc1a4	0.769587	0.0297408	solute carrier family 1 (glutamate/neutral amino acid transporter), member 4 [Source:MGI Symbol;Acc:MGI:2135601]
ENSMUSG00000027327	1700037H04Rik	0.767446	0.00598474	RIKEN cDNA 1700037H04 gene [Source:MGI Symbol;Acc:MGI:1914576]
ENSMUSG00000032009	Sesn3	0.766745	0.00353179	sestrin 3 [Source:MGI Symbol;Acc:MGI:1922997]
ENSMUSG00000056429	Tgoln1	0.762686	0.030163	trans-golgi network protein [Source:MGI Symbol;Acc:MGI:105080]
ENSMUSG00000025465	Echs1	0.762172	0.0403784	enoyl Coenzyme A hydratase, short chain, 1, mitochondrial [Source:MGI Symbol;Acc:MGI:2136460]
ENSMUSG00000018347	Zkscan6	0.758468	0.00712917	zinc finger with KRAB and SCAN domains 6 [Source:MGI Symbol;Acc:MGI:1289293]
ENSMUSG00000025323	Sp4	0.758252	0.00793876	trans-acting transcription factor 4 [Source:MGI Symbol;Acc:MGI:107595]
ENSMUSG00000035530	Eif1	0.757005	0.0192372	eukaryotic translation initiation factor 1 [Source:MGI Symbol;Acc:MGI:105125]
ENSMUSG00000034354	Mtmr3	0.754316	0.00704956	myotubularin related protein 3 [Source:MGI Symbol;Acc:MGI:1921552]
ENSMUSG00000029125	Stx18	0.75316	0.0145451	syntaxin 18 [Source:MGI Symbol;Acc:MGI:1918366]
ENSMUSG00000026701	Prdx6	0.750645	0.017084	peroxiredoxin 6 [Source:MGI Symbol;Acc:MGI:894320]
ENSMUSG00000046727	Cystm1	0.74525	0.0141003	cysteine-rich transmembrane module containing 1 [Source:MGI Symbol;Acc:MGI:1913310]
ENSMUSG00000036120	Rfxank	0.745201	0.0116232	regulatory factor X-associated ankyrin-containing protein [Source:MGI Symbol;Acc:MGI:1333865]
ENSMUSG00000038679	Trps1	0.744804	0.0244587	transcriptional repressor GATA binding 1 [Source:MGI Symbol;Acc:MGI:1927616]
ENSMUSG00000028466	Creb3	0.739546	0.0407115	cAMP responsive element binding protein 3 [Source:MGI Symbol;Acc:MGI:99946]
ENSMUSG00000031584	Gsr	0.734269	0.00706277	glutathione reductase [Source:MGI Symbol;Acc:MGI:95804]
ENSMUSG00000019806	Aig1	0.733784	0.0302611	androgen-induced 1 [Source:MGI Symbol;Acc:MGI:1913503]
ENSMUSG00000029640	Usp12	0.733512	0.0221612	ubiquitin specific peptidase 12 [Source:MGI Symbol;Acc:MGI:1270128]
ENSMUSG00000060639	Hist1h4i	0.73214	0.0293835	histone cluster 1, H4i [Source:MGI Symbol;Acc:MGI:2448432]
ENSMUSG00000001665	Gstt3	0.731393	0.0301991	glutathione S-transferase, theta 3 [Source:MGI Symbol;Acc:MGI:2143526]
ENSMUSG00000028811	Yars	0.730547	0.0189819	tyrosyl-tRNA synthetase [Source:MGI Symbol;Acc:MGI:2147627]
ENSMUSG00000028080	Lrba	0.7305	0.00333208	LPS-responsive beige-like anchor [Source:MGI Symbol;Acc:MGI:1933162]
ENSMUSG00000046711	Hmga1	0.730204	0.038227	high mobility group AT-hook 1 [Source:MGI Symbol;Acc:MGI:96160]
ENSMUSG00000022500	Litaf	0.722454	0.00725805	LPS-induced TN factor [Source:MGI Symbol;Acc:MGI:1929512]
ENSMUSG00000027739	Rab33b	0.72202	0.00350059	RAB33B, member RAS oncogene family [Source:MGI Symbol;Acc:MGI:1330805]
ENSMUSG00000006782	Cnp	0.719976	0.0372638	2',3'-cyclic nucleotide 3' phosphodiesterase [Source:MGI Symbol;Acc:MGI:88437]
ENSMUSG00000042790	Rnf214	0.71869	0.0252781	ring finger protein 214 [Source:MGI Symbol;Acc:MGI:2444451]
ENSMUSG00000028779	Pef1	0.718363	0.00204913	penta-EF hand domain containing 1 [Source:MGI Symbol;Acc:MGI:1915148]
ENSMUSG00000096472	Cdkn2d	0.713642	0.0287495	cyclin-dependent kinase inhibitor 2D (p19, inhibits CDK4) [Source:MGI Symbol;Acc:MGI:105387]
ENSMUSG00000001128	Cfp	0.712637	0.00534925	complement factor properdin [Source:MGI Symbol;Acc:MGI:97545]
ENSMUSG00000040093	Bmf	0.710658	0.018153	BCL2 modifying factor [Source:MGI Symbol;Acc:MGI:2176433]
ENSMUSG00000036620	Mgat4b	0.706851	0.0178295	mannoside acetylglucosaminyltransferase 4, isoenzyme B [Source:MGI Symbol;Acc:MGI:2143974]
ENSMUSG00000032366	Tpm1	0.706433	0.0188218	tropomyosin 1, alpha [Source:MGI Symbol;Acc:MGI:98809]
ENSMUSG00000071715	Ncf4	0.705255	0.00129785	neutrophil cytosolic factor 4 [Source:MGI Symbol;Acc:MGI:109186]
ENSMUSG00000037172	E330009J07Rik	0.704599	0.0156842	RIKEN cDNA E330009J07 gene [Source:MGI Symbol;Acc:MGI:2444256]
ENSMUSG00000060657	Marf1	0.702938	0.0266396	meiosis arrest female 1 [Source:MGI Symbol;Acc:MGI:2444505]
ENSMUSG00000070284	Gmppb	0.702631	0.0404548	GDP-mannose pyrophosphorylase B [Source:MGI Symbol;Acc:MGI:2660880]
ENSMUSG00000006736	Tspan31	0.702237	0.0236131	tetraspanin 31 [Source:MGI Symbol;Acc:MGI:1914375]
ENSMUSG00000075701	Selenos	0.701584	0.0345839	selenoprotein S [Source:MGI Symbol;Acc:MGI:95994]
ENSMUSG00000030748	Il4ra	0.700995	0.0236579	interleukin 4 receptor, alpha [Source:MGI Symbol;Acc:MGI:105367]
ENSMUSG00000032557	Uba5	0.695797	0.0273107	ubiquitin-like modifier activating enzyme 5 [Source:MGI Symbol;Acc:MGI:1913913]
ENSMUSG00000031875	Cmtm3	0.694705	0.000599385	CKLF-like MARVEL transmembrane domain containing 3 [Source:MGI Symbol;Acc:MGI:2447162]
ENSMUSG00000022216	Psme1	0.694701	0.0320885	proteasome (prosome, macropain) activator subunit 1 (PA28 alpha) [Source:MGI Symbol;Acc:MGI:1096367]
ENSMUSG00000063019	Manbal	0.694371	0.00126546	mannosidase, beta A, lysosomal-like [Source:MGI Symbol;Acc:MGI:1916411]
ENSMUSG00000026158	Ogfrl1	0.69264	0.0165715	opioid growth factor receptor-like 1 [Source:MGI Symbol;Acc:MGI:1917405]
ENSMUSG00000039461	Tcta	0.691326	0.0107634	T cell leukemia translocation altered gene [Source:MGI Symbol;Acc:MGI:1918829]
ENSMUSG00000029578	Wipi2	0.690613	0.00221252	WD repeat domain, phosphoinositide interacting 2 [Source:MGI Symbol;Acc:MGI:1923831]
ENSMUSG00000039616	Mocos	0.687715	0.0145954	molybdenum cofactor sulfurase [Source:MGI Symbol;Acc:MGI:1915841]
ENSMUSG00000034509	Mad2l1bp	0.686633	0.0258434	MAD2L1 binding protein [Source:MGI Symbol;Acc:MGI:1913841]
ENSMUSG00000021669	Col4a3bp	0.685245	0.0140842	collagen, type IV, alpha 3 (Goodpasture antigen) binding protein [Source:MGI Symbol;Acc:MGI:1915268]
ENSMUSG00000021365	Nedd9	0.683771	0.00466254	neural precursor cell expressed, developmentally down-regulated gene 9 [Source:MGI Symbol;Acc:MGI:97302]
ENSMUSG00000021615	Xrcc4	0.683259	0.0108602	X-ray repair complementing defective repair in Chinese hamster cells 4 [Source:MGI Symbol;Acc:MGI:1333799]
ENSMUSG00000020132	Rab21	0.68155	0.00537161	RAB21, member RAS oncogene family [Source:MGI Symbol;Acc:MGI:894308]
ENSMUSG00000024513	Mbd2	0.680007	0.00362146	methyl-CpG binding domain protein 2 [Source:MGI Symbol;Acc:MGI:1333813]
ENSMUSG00000063556	Gm10132	0.676141	0.0496364	predicted gene 10132 [Source:MGI Symbol;Acc:MGI:3704449]
ENSMUSG00000004788	Eif2b2	0.675162	0.0418578	eukaryotic translation initiation factor 2B, subunit 2 beta [Source:MGI Symbol;Acc:MGI:2145118]
ENSMUSG00000030469	Zfp719	0.674629	0.0355517	zinc finger protein 719 [Source:MGI Symbol;Acc:MGI:2444708]
ENSMUSG00000021203	Otub2	0.674261	0.0112331	OTU domain, ubiquitin aldehyde binding 2 [Source:MGI Symbol;Acc:MGI:1915399]
ENSMUSG00000019960	Dusp6	0.673834	0.00452145	dual specificity phosphatase 6 [Source:MGI Symbol;Acc:MGI:1914853]
ENSMUSG00000036908	Unc93b1	0.673517	0.0177848	unc-93 homolog B1 (C. elegans) [Source:MGI Symbol;Acc:MGI:1859307]
ENSMUSG00000002728	Naa20	0.673363	0.0380708	N(alpha)-acetyltransferase 20, NatB catalytic subunit [Source:MGI Symbol;Acc:MGI:1915127]
ENSMUSG00000039168	Dap	0.670849	0.0112251	death-associated protein [Source:MGI Symbol;Acc:MGI:1918190]
ENSMUSG00000033467	Crlf2	0.668651	0.0302611	cytokine receptor-like factor 2 [Source:MGI Symbol;Acc:MGI:1889506]
ENSMUSG00000079179	Rab10os	0.667353	0.000979683	RAB10, member RAS oncogene family, opposite strand [Source:MGI Symbol;Acc:MGI:1921423]
ENSMUSG00000002845	Tmem39a	0.667313	0.00870359	transmembrane protein 39a [Source:MGI Symbol;Acc:MGI:1915096]
ENSMUSG00000021302	Ggps1	0.664968	0.0267844	geranylgeranyl diphosphate synthase 1 [Source:MGI Symbol;Acc:MGI:1341724]
ENSMUSG00000055401	Fbxo6	0.661838	0.0154817	F-box protein 6 [Source:MGI Symbol;Acc:MGI:1354743]
ENSMUSG00000020585	Laptm4a	0.659819	0.0499938	lysosomal-associated protein transmembrane 4A [Source:MGI Symbol;Acc:MGI:108017]
ENSMUSG00000035151	Elmod2	0.655756	0.000844627	ELMO/CED-12 domain containing 2 [Source:MGI Symbol;Acc:MGI:2445165]
ENSMUSG00000033885	Pxk	0.655371	0.0130002	PX domain containing serine/threonine kinase [Source:MGI Symbol;Acc:MGI:1289230]
ENSMUSG00000026632	Tatdn3	0.65428	0.00787658	TatD DNase domain containing 3 [Source:MGI Symbol;Acc:MGI:1916222]
ENSMUSG00000029777	Gars	0.65386	0.00830683	glycyl-tRNA synthetase [Source:MGI Symbol;Acc:MGI:2449057]
ENSMUSG00000029185	Fam114a1	0.653343	0.0288358	family with sequence similarity 114, member A1 [Source:MGI Symbol;Acc:MGI:1915553]
ENSMUSG00000029148	Nrbp1	0.652853	0.00962671	nuclear receptor binding protein 1 [Source:MGI Symbol;Acc:MGI:2183436]
ENSMUSG00000027495	Fam210b	0.651164	0.0099589	family with sequence similarity 210, member B [Source:MGI Symbol;Acc:MGI:1914267]
ENSMUSG00000025860	Xiap	0.650836	0.00730134	X-linked inhibitor of apoptosis [Source:MGI Symbol;Acc:MGI:107572]
ENSMUSG00000022043	Trim35	0.650747	0.0165608	tripartite motif-containing 35 [Source:MGI Symbol;Acc:MGI:1914104]
ENSMUSG00000004771	Rab11a	0.649836	0.035109	RAB11A, member RAS oncogene family [Source:MGI Symbol;Acc:MGI:1858202]
ENSMUSG00000022329	Stk3	0.649485	0.00534982	serine/threonine kinase 3 [Source:MGI Symbol;Acc:MGI:1928487]
ENSMUSG00000035232	Pdk3	0.648603	0.0495654	pyruvate dehydrogenase kinase, isoenzyme 3 [Source:MGI Symbol;Acc:MGI:2384308]
ENSMUSG00000020484	Xbp1	0.648021	0.0152152	X-box binding protein 1 [Source:MGI Symbol;Acc:MGI:98970]
ENSMUSG00000028411	Aptx	0.646183	0.0155227	aprataxin [Source:MGI Symbol;Acc:MGI:1913658]
ENSMUSG00000071176	Arhgef10	0.644413	0.000618835	Rho guanine nucleotide exchange factor (GEF) 10 [Source:MGI Symbol;Acc:MGI:2444453]
ENSMUSG00000003308	Keap1	0.644392	0.0479523	kelch-like ECH-associated protein 1 [Source:MGI Symbol;Acc:MGI:1858732]
ENSMUSG00000033352	Map2k4	0.642648	0.00322334	mitogen-activated protein kinase kinase 4 [Source:MGI Symbol;Acc:MGI:1346869]
ENSMUSG00000019505	Ubb	0.642434	0.016693	ubiquitin B [Source:MGI Symbol;Acc:MGI:98888]
ENSMUSG00000022765	Snap29	0.642357	0.00589192	synaptosomal-associated protein 29 [Source:MGI Symbol;Acc:MGI:1914724]
ENSMUSG00000050335	Lgals3	0.640007	0.0273778	lectin, galactose binding, soluble 3 [Source:MGI Symbol;Acc:MGI:96778]
ENSMUSG00000056260	Lrif1	0.639851	0.047809	ligand dependent nuclear receptor interacting factor 1 [Source:MGI Symbol;Acc:MGI:2445214]
ENSMUSG00000093803	Ppp2r3d	0.637842	0.0216254	protein phosphatase 2 (formerly 2A), regulatory subunit B'', delta [Source:MGI Symbol;Acc:MGI:1335093]
ENSMUSG00000026209	Dnpep	0.633701	0.0495983	aspartyl aminopeptidase [Source:MGI Symbol;Acc:MGI:1278328]
ENSMUSG00000020397	Med7	0.631925	0.0386862	mediator complex subunit 7 [Source:MGI Symbol;Acc:MGI:1913463]
ENSMUSG00000056938	Acbd4	0.631046	0.00500276	acyl-Coenzyme A binding domain containing 4 [Source:MGI Symbol;Acc:MGI:1914381]
ENSMUSG00000046836	Brox	0.628204	0.00485853	BRO1 domain and CAAX motif containing [Source:MGI Symbol;Acc:MGI:1918928]
ENSMUSG00000030660	Pik3c2a	0.626378	0.0472949	phosphatidylinositol 3-kinase, C2 domain containing, alpha polypeptide [Source:MGI Symbol;Acc:MGI:1203729]
ENSMUSG00000024776	Stambpl1	0.62577	0.00281734	STAM binding protein like 1 [Source:MGI Symbol;Acc:MGI:1923880]
ENSMUSG00000051224	Tceanc	0.625698	0.045287	transcription elongation factor A (SII) N-terminal and central domain containing [Source:MGI Symbol;Acc:MGI:2685236]
ENSMUSG00000021831	Ero1l	0.624916	0.0330435	ERO1-like (S. cerevisiae) [Source:MGI Symbol;Acc:MGI:1354385]
ENSMUSG00000064128	Cenpj	0.623506	0.0431828	centromere protein J [Source:MGI Symbol;Acc:MGI:2684927]
ENSMUSG00000024493	Lars	0.621929	0.045051	leucyl-tRNA synthetase [Source:MGI Symbol;Acc:MGI:1913808]
ENSMUSG00000026433	Rab29	0.620954	0.0447452	RAB29, member RAS oncogene family [Source:MGI Symbol;Acc:MGI:2385107]
ENSMUSG00000043832	Clec4a3	0.618803	0.0201727	C-type lectin domain family 4, member a3 [Source:MGI Symbol;Acc:MGI:1920399]
ENSMUSG00000024885	Aldh3b1	0.616597	0.0282913	aldehyde dehydrogenase 3 family, member B1 [Source:MGI Symbol;Acc:MGI:1914939]
ENSMUSG00000005973	Rcn1	0.616061	0.0475441	reticulocalbin 1 [Source:MGI Symbol;Acc:MGI:104559]
ENSMUSG00000028708	Mknk1	0.613605	0.0178781	MAP kinase-interacting serine/threonine kinase 1 [Source:MGI Symbol;Acc:MGI:894316]
ENSMUSG00000026767	Fam188a	0.61022	0.0268032	family with sequence similarity 188, member A [Source:MGI Symbol;Acc:MGI:1914210]
ENSMUSG00000074749	Kiz	0.609047	0.0125262	kizuna centrosomal protein [Source:MGI Symbol;Acc:MGI:2684960]
ENSMUSG00000045312	Lhfpl2	0.608086	0.00258555	lipoma HMGIC fusion partner-like 2 [Source:MGI Symbol;Acc:MGI:2145236]
ENSMUSG00000028437	Ubap1	0.606988	0.0060242	ubiquitin-associated protein 1 [Source:MGI Symbol;Acc:MGI:2149543]
ENSMUSG00000032064	Dixdc1	0.60532	0.0429498	DIX domain containing 1 [Source:MGI Symbol;Acc:MGI:2679721]
ENSMUSG00000024027	Glp1r	0.605003	0.0258906	glucagon-like peptide 1 receptor [Source:MGI Symbol;Acc:MGI:99571]
ENSMUSG00000024845	Tmem134	0.604298	0.0137423	transmembrane protein 134 [Source:MGI Symbol;Acc:MGI:1914240]
ENSMUSG00000027506	Tpd52	0.603608	0.0427702	tumor protein D52 [Source:MGI Symbol;Acc:MGI:107749]
ENSMUSG00000020948	Klhl28	0.603289	0.0354904	kelch-like 28 [Source:MGI Symbol;Acc:MGI:1913939]
ENSMUSG00000024835	Coro1b	0.602576	0.0295261	coronin, actin binding protein 1B [Source:MGI Symbol;Acc:MGI:1345963]
ENSMUSG00000021891	Mettl6	0.60027	0.0430233	methyltransferase like 6 [Source:MGI Symbol;Acc:MGI:1914261]
ENSMUSG00000030785	Cox6a2	0.597266	0.0368444	cytochrome c oxidase subunit VIa polypeptide 2 [Source:MGI Symbol;Acc:MGI:104649]
ENSMUSG00000024993	Fam45a	0.596943	0.032623	family with sequence similarity 45, member A [Source:MGI Symbol;Acc:MGI:1915144]
ENSMUSG00000042042	Csgalnact2	0.592413	0.032623	chondroitin sulfate N-acetylgalactosaminyltransferase 2 [Source:MGI Symbol;Acc:MGI:1926002]
ENSMUSG00000014554	Dguok	0.592398	0.0159186	deoxyguanosine kinase [Source:MGI Symbol;Acc:MGI:1351602]
ENSMUSG00000018599	Mief2	0.591632	0.00704264	mitochondrial elongation factor 2 [Source:MGI Symbol;Acc:MGI:2144199]
ENSMUSG00000029229	Chic2	0.588369	0.0240098	cysteine-rich hydrophobic domain 2 [Source:MGI Symbol;Acc:MGI:1921527]
ENSMUSG00000010067	Rassf1	0.587338	0.00409532	Ras association (RalGDS/AF-6) domain family member 1 [Source:MGI Symbol;Acc:MGI:1928386]
ENSMUSG00000018932	Map2k3	0.586897	0.0144898	mitogen-activated protein kinase kinase 3 [Source:MGI Symbol;Acc:MGI:1346868]
ENSMUSG00000025525	Apool	0.580322	0.0408665	apolipoprotein O-like [Source:MGI Symbol;Acc:MGI:1915367]
ENSMUSG00000040359	Ufl1	0.58011	0.0184735	UFM1 specific ligase 1 [Source:MGI Symbol;Acc:MGI:1914740]
ENSMUSG00000006262	Mob1b	0.578618	0.0190552	MOB kinase activator 1B [Source:MGI Symbol;Acc:MGI:1915723]
ENSMUSG00000030805	Stx4a	0.577965	0.00437213	syntaxin 4A (placental) [Source:MGI Symbol;Acc:MGI:893577]
ENSMUSG00000025340	Rabgef1	0.577789	0.0224016	RAB guanine nucleotide exchange factor (GEF) 1 [Source:MGI Symbol;Acc:MGI:1929459]
ENSMUSG00000036941	Elac1	0.572109	0.00683829	elaC ribonuclease Z 1 [Source:MGI Symbol;Acc:MGI:1890495]
ENSMUSG00000028646	Rragc	0.57196	0.0451385	Ras-related GTP binding C [Source:MGI Symbol;Acc:MGI:1858751]
ENSMUSG00000021273	Fdft1	0.570428	0.00722013	farnesyl diphosphate farnesyl transferase 1 [Source:MGI Symbol;Acc:MGI:102706]
ENSMUSG00000033644	Piwil2	0.568399	0.0163925	piwi-like RNA-mediated gene silencing 2 [Source:MGI Symbol;Acc:MGI:1930036]
ENSMUSG00000025464	Paox	0.567697	0.0312824	polyamine oxidase (exo-N4-amino) [Source:MGI Symbol;Acc:MGI:1916983]
ENSMUSG00000038187	Btbd10	0.565567	0.0354712	BTB (POZ) domain containing 10 [Source:MGI Symbol;Acc:MGI:1916065]
ENSMUSG00000020611	Gna13	0.563666	0.0360892	guanine nucleotide binding protein, alpha 13 [Source:MGI Symbol;Acc:MGI:95768]
ENSMUSG00000013160	Atp6v0d1	0.560899	0.014787	ATPase, H+ transporting, lysosomal V0 subunit D1 [Source:MGI Symbol;Acc:MGI:1201778]
ENSMUSG00000019877	Serinc1	0.560535	0.0274987	serine incorporator 1 [Source:MGI Symbol;Acc:MGI:1926228]
ENSMUSG00000029344	Tpst2	0.557323	0.0167032	protein-tyrosine sulfotransferase 2 [Source:MGI Symbol;Acc:MGI:1309516]
ENSMUSG00000035173	Ccdc186	0.556257	0.0128621	coiled-coil domain containing 186 [Source:MGI Symbol;Acc:MGI:2445022]
ENSMUSG00000021890	Eaf1	0.555721	0.0172275	ELL associated factor 1 [Source:MGI Symbol;Acc:MGI:1921677]
ENSMUSG00000022971	Ifnar2	0.555031	0.00698307	interferon (alpha and beta) receptor 2 [Source:MGI Symbol;Acc:MGI:1098243]
ENSMUSG00000020021	Fgd6	0.554307	0.0407687	FYVE, RhoGEF and PH domain containing 6 [Source:MGI Symbol;Acc:MGI:1261419]
ENSMUSG00000022507	1810013L24Rik	0.551628	0.0157036	RIKEN cDNA 1810013L24 gene [Source:MGI Symbol;Acc:MGI:1916303]
ENSMUSG00000102644	Thap6	0.551592	0.045287	THAP domain containing 6 [Source:MGI Symbol;Acc:MGI:1922436]
ENSMUSG00000006050	Sra1	0.55049	0.0415627	steroid receptor RNA activator 1 [Source:MGI Symbol;Acc:MGI:1344414]
ENSMUSG00000063236	1110038F14Rik	0.549847	0.0290831	RIKEN cDNA 1110038F14 gene [Source:MGI Symbol;Acc:MGI:2152337]
ENSMUSG00000020415	Pttg1	0.546593	0.0429643	pituitary tumor-transforming gene 1 [Source:MGI Symbol;Acc:MGI:1353578]
ENSMUSG00000079477	Rab7	0.545458	0.0407597	RAB7, member RAS oncogene family [Source:MGI Symbol;Acc:MGI:105068]
ENSMUSG00000061111	Fam195b	0.540285	0.0470405	family with sequence similarity 195, member B [Source:MGI Symbol;Acc:MGI:2384752]
ENSMUSG00000022365	Derl1	0.53952	0.0241893	Der1-like domain family, member 1 [Source:MGI Symbol;Acc:MGI:1915069]
ENSMUSG00000026123	Plekhb2	0.538502	0.031696	pleckstrin homology domain containing, family B (evectins) member 2 [Source:MGI Symbol;Acc:MGI:2385825]
ENSMUSG00000027286	Lrrc57	0.537059	0.0340871	leucine rich repeat containing 57 [Source:MGI Symbol;Acc:MGI:1913856]
ENSMUSG00000070390	Nlrp1b	0.536652	0.0342694	NLR family, pyrin domain containing 1B [Source:MGI Symbol;Acc:MGI:3582959]
ENSMUSG00000057367	Birc2	0.536446	0.0410472	baculoviral IAP repeat-containing 2 [Source:MGI Symbol;Acc:MGI:1197009]
ENSMUSG00000026395	Ptprc	0.534968	0.0122021	protein tyrosine phosphatase, receptor type, C [Source:MGI Symbol;Acc:MGI:97810]
ENSMUSG00000026810	Dpm2	0.531015	0.00466482	dolichol-phosphate (beta-D) mannosyltransferase 2 [Source:MGI Symbol;Acc:MGI:1330238]
ENSMUSG00000007987	Ift22	0.530074	0.0307034	intraflagellar transport 22 [Source:MGI Symbol;Acc:MGI:1914536]
ENSMUSG00000009406	Elk1	0.525399	0.0173032	ELK1, member of ETS oncogene family [Source:MGI Symbol;Acc:MGI:101833]
ENSMUSG00000030047	Arhgap25	0.522329	0.0114177	Rho GTPase activating protein 25 [Source:MGI Symbol;Acc:MGI:2443687]
ENSMUSG00000046062	Ppp1r15b	0.519884	0.0167709	protein phosphatase 1, regulatory (inhibitor) subunit 15b [Source:MGI Symbol;Acc:MGI:2444211]
ENSMUSG00000032020	Ubash3b	0.516837	0.0197846	ubiquitin associated and SH3 domain containing, B [Source:MGI Symbol;Acc:MGI:1920078]
ENSMUSG00000004994	Ccdc130	0.513651	0.0141356	coiled-coil domain containing 130 [Source:MGI Symbol;Acc:MGI:1914986]
ENSMUSG00000043004	Gng2	0.507902	0.00517358	guanine nucleotide binding protein (G protein), gamma 2 [Source:MGI Symbol;Acc:MGI:102705]
ENSMUSG00000032913	Lrig2	0.507639	0.0236131	leucine-rich repeats and immunoglobulin-like domains 2 [Source:MGI Symbol;Acc:MGI:2443718]
ENSMUSG00000044768	D1Ertd622e	0.502717	0.0178644	DNA segment, Chr 1, ERATO Doi 622, expressed [Source:MGI Symbol;Acc:MGI:1277184]
ENSMUSG00000030002	Dusp11	0.491079	0.0128432	dual specificity phosphatase 11 (RNA/RNP complex 1-interacting) [Source:MGI Symbol;Acc:MGI:1919352]
ENSMUSG00000006850	Tmco6	0.488227	0.0264501	transmembrane and coiled-coil domains 6 [Source:MGI Symbol;Acc:MGI:1919233]
ENSMUSG00000002205	Vrk3	0.485134	0.0380356	vaccinia related kinase 3 [Source:MGI Symbol;Acc:MGI:2182465]
ENSMUSG00000021706	Zfyve16	0.484946	0.0302013	zinc finger, FYVE domain containing 16 [Source:MGI Symbol;Acc:MGI:2145181]
ENSMUSG00000039901	9130011E15Rik	0.480337	0.0177402	RIKEN cDNA 9130011E15 gene [Source:MGI Symbol;Acc:MGI:1918867]
ENSMUSG00000025354	Dnajc14	0.4803	0.01778	DnaJ heat shock protein family (Hsp40) member C14 [Source:MGI Symbol;Acc:MGI:1921580]
ENSMUSG00000021147	Wdr37	0.472354	0.0242514	WD repeat domain 37 [Source:MGI Symbol;Acc:MGI:1920393]
ENSMUSG00000023027	Atf1	0.471721	0.0195796	activating transcription factor 1 [Source:MGI Symbol;Acc:MGI:1298366]
ENSMUSG00000038861	Pi4kb	0.463379	0.0170349	phosphatidylinositol 4-kinase, catalytic, beta polypeptide [Source:MGI Symbol;Acc:MGI:1334433]
ENSMUSG00000026171	Rnf25	0.457266	0.0410472	ring finger protein 25 [Source:MGI Symbol;Acc:MGI:1890215]
ENSMUSG00000031601	Cnot7	0.45526	0.0257722	CCR4-NOT transcription complex, subunit 7 [Source:MGI Symbol;Acc:MGI:1298230]
ENSMUSG00000030339	Ltbr	0.45115	0.0216	lymphotoxin B receptor [Source:MGI Symbol;Acc:MGI:104875]
ENSMUSG00000062202	Btbd9	0.450531	0.0100084	BTB (POZ) domain containing 9 [Source:MGI Symbol;Acc:MGI:1916625]
ENSMUSG00000020610	Amz2	0.448949	0.0211699	archaelysin family metallopeptidase 2 [Source:MGI Symbol;Acc:MGI:104837]
ENSMUSG00000046862	Pramef8	0.445935	0.033464	PRAME family member 8 [Source:MGI Symbol;Acc:MGI:2140473]
ENSMUSG00000034757	Tmub2	0.438388	0.0354428	transmembrane and ubiquitin-like domain containing 2 [Source:MGI Symbol;Acc:MGI:1919303]
ENSMUSG00000033917	Gde1	0.435624	0.0399876	glycerophosphodiester phosphodiesterase 1 [Source:MGI Symbol;Acc:MGI:1891827]
ENSMUSG00000018736	Ndel1	0.434811	0.0440225	nudE neurodevelopment protein 1 like 1 [Source:MGI Symbol;Acc:MGI:1932915]
ENSMUSG00000037400	Atp11b	0.433166	0.0235265	ATPase, class VI, type 11B [Source:MGI Symbol;Acc:MGI:1923545]
ENSMUSG00000036099	Vezt	0.43274	0.0352606	vezatin, adherens junctions transmembrane protein [Source:MGI Symbol;Acc:MGI:2143698]
ENSMUSG00000024006	Stk38	0.427329	0.045838	serine/threonine kinase 38 [Source:MGI Symbol;Acc:MGI:2442572]
ENSMUSG00000024603	Dctn4	0.425745	0.0215971	dynactin 4 [Source:MGI Symbol;Acc:MGI:1914915]
ENSMUSG00000004446	Bid	0.42223	0.0176145	BH3 interacting domain death agonist [Source:MGI Symbol;Acc:MGI:108093]
ENSMUSG00000035268	Pkig	0.421177	0.0496364	protein kinase inhibitor, gamma [Source:MGI Symbol;Acc:MGI:1343086]
ENSMUSG00000025907	Rb1cc1	0.41755	0.0318533	RB1-inducible coiled-coil 1 [Source:MGI Symbol;Acc:MGI:1341850]
ENSMUSG00000042167	Papd4	0.398571	0.0364949	PAP associated domain containing 4 [Source:MGI Symbol;Acc:MGI:2140950]
ENSMUSG00000000804	Usp32	0.398449	0.0275941	ubiquitin specific peptidase 32 [Source:MGI Symbol;Acc:MGI:2144475]
ENSMUSG00000042831	Alkbh6	0.393885	0.048542	alkB homolog 6 [Source:MGI Symbol;Acc:MGI:2142037]
ENSMUSG00000015488	Cacfd1	0.386697	0.0290637	calcium channel flower domain containing 1 [Source:MGI Symbol;Acc:MGI:1924317]
ENSMUSG00000043831	Lysmd4	0.367836	0.0314635	LysM, putative peptidoglycan-binding, domain containing 4 [Source:MGI Symbol;Acc:MGI:1922349]
ENSMUSG00000040236	Trappc5	-0.349153	0.0325602	trafficking protein particle complex 5 [Source:MGI Symbol;Acc:MGI:1913932]
ENSMUSG00000004996	Mri1	-0.371841	0.0375682	methylthioribose-1-phosphate isomerase 1 [Source:MGI Symbol;Acc:MGI:1915123]
ENSMUSG00000027905	Ddx20	-0.373175	0.0436758	DEAD (Asp-Glu-Ala-Asp) box polypeptide 20 [Source:MGI Symbol;Acc:MGI:1858415]
ENSMUSG00000026384	Ptpn4	-0.385713	0.0426049	protein tyrosine phosphatase, non-receptor type 4 [Source:MGI Symbol;Acc:MGI:1099792]
ENSMUSG00000026603	Smyd2	-0.388323	0.027105	SET and MYND domain containing 2 [Source:MGI Symbol;Acc:MGI:1915889]
ENSMUSG00000031796	Cfap20	-0.389694	0.0369293	cilia and flagella associated protein 20 [Source:MGI Symbol;Acc:MGI:107428]
ENSMUSG00000029536	Gatc	-0.401035	0.0440745	glutamyl-tRNA(Gln) amidotransferase, subunit C [Source:MGI Symbol;Acc:MGI:1923776]
ENSMUSG00000021771	Vdac2	-0.420231	0.030777	voltage-dependent anion channel 2 [Source:MGI Symbol;Acc:MGI:106915]
ENSMUSG00000040451	Sgms1	-0.424093	0.0472234	sphingomyelin synthase 1 [Source:MGI Symbol;Acc:MGI:2444110]
ENSMUSG00000032407	U2surp	-0.430589	0.0494285	U2 snRNP-associated SURP domain containing [Source:MGI Symbol;Acc:MGI:1915208]
ENSMUSG00000031381	Piga	-0.434594	0.0340961	phosphatidylinositol glycan anchor biosynthesis, class A [Source:MGI Symbol;Acc:MGI:99461]
ENSMUSG00000020290	Xpo1	-0.434722	0.031696	exportin 1 [Source:MGI Symbol;Acc:MGI:2144013]
ENSMUSG00000028910	Mecr	-0.437006	0.0124562	mitochondrial trans-2-enoyl-CoA reductase [Source:MGI Symbol;Acc:MGI:1349441]
ENSMUSG00000049916	2610318N02Rik	-0.437798	0.0258434	RIKEN cDNA 2610318N02 gene [Source:MGI Symbol;Acc:MGI:1917708]
ENSMUSG00000025236	Adpgk	-0.439852	0.0118675	ADP-dependent glucokinase [Source:MGI Symbol;Acc:MGI:1919391]
ENSMUSG00000016181	Diexf	-0.440623	0.0230468	digestive organ expansion factor homolog (zebrafish) [Source:MGI Symbol;Acc:MGI:2138080]
ENSMUSG00000048497	Mmgt2	-0.445889	0.0268032	membrane magnesium transporter 2 [Source:MGI Symbol;Acc:MGI:2448491]
ENSMUSG00000032044	Rpusd4	-0.452711	0.0485405	RNA pseudouridylate synthase domain containing 4 [Source:MGI Symbol;Acc:MGI:1919239]
ENSMUSG00000039242	B3galnt2	-0.454069	0.047737	UDP-GalNAc:betaGlcNAc beta 1,3-galactosaminyltransferase, polypeptide 2 [Source:MGI Symbol;Acc:MGI:2145517]
ENSMUSG00000020781	Tsen54	-0.461314	0.024373	tRNA splicing endonuclease subunit 54 [Source:MGI Symbol;Acc:MGI:1923515]
ENSMUSG00000074576	Mocs3	-0.465429	0.0391855	molybdenum cofactor synthesis 3 [Source:MGI Symbol;Acc:MGI:1916622]
ENSMUSG00000022718	Dgcr8	-0.466259	0.0065255	DGCR8, microprocessor complex subunit [Source:MGI Symbol;Acc:MGI:2151114]
ENSMUSG00000037544	Dlgap5	-0.467312	0.0427125	discs, large (Drosophila) homolog-associated protein 5 [Source:MGI Symbol;Acc:MGI:2183453]
[truncated: 555 more rows]
