# Supplementary material for: Inhibition of calcium-calmodulin-dependent phosphodiesterase (PDE1) suppresses inflammatory responses
Source: Mol Cell Neurosci. Author manuscript; Available in PMC 2021 Jan 5. (PMC7783477; doi:10.1016/j.mcn.2019.103449)
Supplement: supp table S3 [file NIHMS1653670-supplement-supp_table_S3.xlsx]

## Sheet: GO data Figure 2
Gene onotology data underlying Figure 2 E and F
Vehicle vs ITI-214							LPS vs LPS + ITI-214
Biological Process	GO term	Fold Enrichment	p-value		LEGEND		Biological Process	GO term	Fold Enrichment	p-value
positive regulation of catalytic activity	GO:0043085	2	0.00314		metabolic		intracellular signal transduction	GO:0035556	2.06	8.2e-07
positive regulation of cell proliferation	GO:0008284	2.06	0.00499		other		regulation of catabolic process	GO:0009894	2.07	0.00969
response to abiotic stimulus	GO:0009628	2.08	0.00463		immune response		positive regulation of transferase activity	GO:0051347	2.18	0.049
positive regulation of cell activation	GO:0050867	2.5	0.0284		migration		vasculature development	GO:0001944	2.19	0.0469
negative regulation of cell cycle	GO:0045786	2.64	0.0213		apoptosis		negative regulation of intracellular signal transduction	GO:1902532	2.31	0.0129
regulation of hemopoiesis	GO:1903706	2.79	0.00679				negative regulation of protein phosphorylation	GO:0001933	2.42	0.03
cellular response to organonitrogen compound	GO:0071417	2.82	0.00572				regulation of MAP kinase activity	GO:0043405	2.73	0.0361
regulation of MAP kinase activity	GO:0043405	2.91	0.0271				phospholipid metabolic process	GO:0006644	2.79	0.0378
response to metal ion	GO:0010038	3.2	0.0246				regulation of angiogenesis	GO:0045765	2.94	0.0371
double-strand break repair	GO:0006302	3.78	0.0403				regulation of peptidyl-tyrosine phosphorylation	GO:0050730	3.01	0.0157
regulation of bone mineralization	GO:0030500	5.48	0.0271				glycerolipid metabolic process	GO:0046486	3.3	0.000375
DNA-dependent DNA replication	GO:0006261	5.94	8.05e-05				response to calcium ion	GO:0051592	4.28	0.0335
cellular lipid metabolic process	GO:0044255	2.04	0.0409				negative regulation of cell adhesion	GO:0007162	2.89	0.0319
phosphate-containing compound metabolic process	GO:0006796	2.04	9.6e-08				positive regulation of leukocyte migration	GO:0002687	4.14	0.00299
organophosphate metabolic process	GO:0019637	2.2	0.00438				leukocyte chemotaxis	GO:0030595	4.68	0.000481
carboxylic acid metabolic process	GO:0019752	2.41	4.72e-05				granulocyte migration	GO:0097530	4.95	0.032
apoptotic process	GO:0006915	2.34	5.79e-05				apoptotic process	GO:0006915	2.04	0.00592
positive regulation of apoptotic process	GO:0043065	2.48	0.000573				positive regulation of apoptotic process	GO:0043065	2.69	7.61e-07
regulation of reactive oxygen species metabolic process	GO:2000377	3.76	0.0065				defense response to other organism	GO:0098542	2.21	0.0219
positive regulation of leukocyte cell-cell adhesion	GO:1903039	3.45	0.0407				innate immune response	GO:0045087	2.36	0.000326
positive regulation of leukocyte migration	GO:0002687	4.27	0.00812				immune effector process	GO:0002252	2.55	9.04e-05
neutrophil chemotaxis	GO:0030593	5.83	0.0388				leukocyte differentiation	GO:0002521	2.56	0.0274
immune response	GO:0006955	2	0.00107				negative regulation of immune system process	GO:0002683	2.64	0.00147
negative regulation of immune system process	GO:0002683	2.71	0.00369				cytokine-mediated signaling pathway	GO:0019221	2.91	0.018
lymphocyte activation	GO:0046649	2.79	0.002				response to virus	GO:0009615	3.24	0.0208
leukocyte differentiation	GO:0002521	3.04	0.000463				regulation of I-kappaB kinase/NF-kappaB signaling	GO:0043122	3.28	0.00984
inflammatory response	GO:0006954	3.5	1.69e-08				inflammatory response	GO:0006954	3.67	1.65e-11
positive regulation of inflammatory response	GO:0050729	5.43	0.000297				regulation of adaptive immune response based on somatic recombination of immune receptors built from immunoglobulin superfamily domains	GO:0002822	3.7	0.0288
cellular response to lipopolysaccharide	GO:0071222	5.82	3.14e-07				regulation of T cell proliferation	GO:0042129	3.75	0.00366
toll-like receptor signaling pathway	GO:0002224	7.53	0.0034				B cell activation	GO:0042113	3.82	0.00271
positive regulation of tumor necrosis factor biosynthetic process	GO:0042535	15.17	0.0315				positive regulation of lymphocyte proliferation	GO:0050671	3.87	0.0158
							regulation of myeloid leukocyte differentiation	GO:0002761	4.6	0.000624
							positive regulation of tumor necrosis factor production	GO:0032760	5.26	0.00681
							positive regulation of inflammatory response	GO:0050729	5.27	7.64e-05
							cellular response to lipopolysaccharide	GO:0071222	5.49	1.53e-07
							regulation of interleukin-2 production	GO:0032663	6.47	0.00506
							positive regulation of cytokine biosynthetic process	GO:0042108	6.91	8.67e-05
							leukocyte mediated cytotoxicity	GO:0001909	7.93	0.00724
							toll-like receptor signaling pathway	GO:0002224	9.52	2.99e-07
							T cell costimulation	GO:0031295	10.39	0.0128

## Sheet: GO data Figure 3
Gene onotology data underlying Figure 3 B and C
Genes reversed by addition of ITI-214							Genes amplified by the addition of ITI-214
Biological Process	GO term	Fold Enrichment	p-value		LEGEND		Biological Process	GO term	Fold Enrichment	p-value
positive regulation of tumor necrosis factor biosynthetic process	GO:0042535	40.7	0.0295		immune response		tyrosine phosphorylation of STAT protein	GO:0007260	60.88	0.00601
toll-like receptor signaling pathway	GO:0002224	19.29	0.000907		other		regulation of tyrosine phosphorylation of STAT protein	GO:0042509	14.27	0.0416
acute inflammatory response	GO:0002526	16.53	0.000355		migration		defense response to virus	GO:0051607	13.37	2.4e-07
cellular response to interleukin-1	GO:0071347	15.56	0.000561		signaling		positive regulation of defense response	GO:0031349	6.92	0.00616
regulation of cytokine-mediated signaling pathway	GO:0001959	11.02	0.0363		cell death		cellular response to lipopolysaccharide	GO:0071222	9.37	0.024
cellular response to lipopolysaccharide	GO:0071222	10.17	0.000646		STAT signaling		positive regulation of cytokine production	GO:0001819	6.12	0.000269
regulation of adaptive immune response based on somatic recombination of immune receptors built from immunoglobulin superfamily domains	GO:0002822	8.56	0.012				innate immune response	GO:0045087	5.04	3.12e-05
cytokine-mediated signaling pathway	GO:0019221	6.74	0.000824				inflammatory response	GO:0006954	4.79	0.0341
regulation of inflammatory response	GO:0050727	6.25	0.00193				cellular response to cytokine stimulus	GO:0071345	4.71	0.0013
negative regulation of immune system process	GO:0002683	5.62	0.000116				positive regulation of immune system process	GO:0002684	3.76	0.00179
leukocyte activation	GO:0045321	4.26	0.0267				DNA-dependent DNA replication	GO:0006261	11.33	0.0298
immune response	GO:0006955	3.29	0.000488				regulation of multi-organism process	GO:0043900	5.05	0.0485
regulation of cell activation	GO:0050865	3.8	0.013				positive regulation of protein modification process	GO:0031401	3.04	0.03
intracellular signal transduction	GO:0035556	3.57	7.93e-07
negative regulation of signal transduction	GO:0009968	3.47	8.4e-05
positive regulation of intracellular signal transduction	GO:1902533	3.31	0.00846
negative regulation of molecular function	GO:0044092	3.19	0.00883
positive regulation of phosphorylation	GO:0042327	3.07	0.0285
negative regulation of multicellular organismal process	GO:0051241	3.06	0.00345
regulation of catalytic activity	GO:0050790	2.85	4.91e-05
regulation of protein phosphorylation	GO:0001932	2.82	0.00589
positive regulation of molecular function	GO:0044093	2.68	0.0251
regulation of transport	GO:0051049	2.35	0.0285
negative regulation of metabolic process	GO:0009892	2.15	0.014
regulation of biological quality	GO:0065008	2.06	0.00184
neutrophil migration	GO:1990266	13.82	0.00831
positive regulation of leukocyte chemotaxis	GO:0002690	10.77	0.0423
leukocyte chemotaxis	GO:0030595	10.26	0.00274
positive regulation of cell adhesion	GO:0045785	5.36	0.00156
positive regulation of cell death	GO:0010942	3.91	0.00426
cell death	GO:0008219	3.25	0.02
regulation of apoptotic process	GO:0042981	2.83	0.00124
positive regulation of osteoclast differentiation	GO:0045672	27.37	0.000998
positive regulation of angiogenesis	GO:0045766	8.82	0.00949
hemopoiesis	GO:0030097	3.67	0.0405
positive regulation of cell proliferation	GO:0008284	3.31	0.00815
